# Supplementary material for: Unveiling the Genetic Mosaic of Pediatric AML: Insights from Southwest China
Source: Curr Oncol. 2025 Oct 30;32(11):605. doi: 10.3390/curroncol32110605 (PMC12651160; doi:10.3390/curroncol32110605)
Supplement: Supplementary file 1 [file curroncol-32-00605-s001.zip]

Archive with 10 entries (10 files):
- .DS_Store
- Supplementary Figure 1.pdf
- Supplementary Figure 2.tif
- Supplementary Table 1 .pdf
- Supplementary Table 2.pdf
- Supplementary Table 3.xlsx
- Supplementary Table 4.xlsx
- Supplementary Table 5.pdf
- Supplementary Table 6.pdf
- Supplementary Table 7.xlsx
