# Supplementary material for: Unveiling the Genetic Mosaic of Pediatric AML: Insights from Southwest China
Source: Curr Oncol. 2025 Oct 30;32(11):605. doi: 10.3390/curroncol32110605 (PMC12651160; doi:10.3390/curroncol32110605)
Supplement: Supplementary file 1 [file curroncol-32-00605-s001.zip › Supplementary Table 3.xlsx]

## Sheet: Level 1-2 gene fusions
Supplementary Table 3 .Fusions identified from RNA-seq
Gene_A	Chr_A	Position_A	Strand_A	Gene_B	Chr_B	Position_B	Strand_B	Fusion	Fusion Type
RUNX1	chr21	36231771	-	RUNX1T1	chr8	93029591	-	RUNX1-RUNX1T1	translocation
KMT2A	chr11	118355029	+	ELL	chr19	8583692	-	KMT2A-ELL	translocation
CBFA2T3	chr16	88945678	-	GLIS2	chr16	4384802	+	CBFA2T3-GLIS2	exonic-exonic
KMT2A	chr11	118355690	+	MLLT3	chr9	20365742	-	KMT2A-MLLT3	translocation
KMT2A	chr11	118355029	+	MLLT11	chr1	151039695	+	KMT2A-MLLT11	exonic-exonic
RUNX1	chr21	36231771	-	RUNX1T1	chr8	93029591	-	RUNX1-RUNX1T1	translocation
RUNX1	chr21	36231771	-	RUNX1T1	chr8	93029591	-	RUNX1-RUNX1T1	translocation
CBFB	chr16	67116211	+	MYH11	chr16	15814908	-	CBFB-MYH11	inversion
RUNX1	chr21	36231771	-	RUNX1T1	chr8	93029591	-	RUNX1-RUNX1T1	translocation
RUNX1	chr21	36231771	-	RUNX1T1	chr8	93029591	-	RUNX1-RUNX1T1	translocation
KMT2A	chr11	118355029	+	MLLT3	chr9	20365742	-	KMT2A-MLLT3	translocation
KMT2A	chr11	118355690	+	MLLT3	chr9	20365742	-	KMT2A-MLLT3	translocation
CBFB	chr16	67116211	+	MYH11	chr16	15814908	-	CBFB-MYH11	inversion
CBFB	chr16	67116211	+	MYH11	chr16	15814908	-	CBFB-MYH11	inversion
KMT2A	chr11	118353210	+	FLNA	chrX	153591152	-	KMT2A-FLNA	translocation
CBFB	chr16	67116211	+	MYH11	chr16	15814908	-	CBFB-MYH11	inversion
CBFB	chr16	67116211	+	MYH11	chr16	15814908	-	CBFB-MYH11	inversion
CBFA2T3	chr16	88945678	-	GLIS2	chr16	4384802	+	CBFA2T3-GLIS2	exonic-exonic
KMT2A	chr11	118353210	+	MLLT4	chr6	168265231	+	KMT2A-MLLT4	translocation
FUS	chr16	31198157	+	ERG	chr21	39755845	-	FUS-ERG	translocation
KMT2A	chr11	118355690	+	MLLT3	chr9	20365742	-	KMT2A-MLLT3	translocation
RUNX1	chr21	36231771	-	RUNX1T1	chr8	93029591	-	RUNX1-RUNX1T1	translocation
RUNX1	chr21	36231771	-	RUNX1T1	chr8	93029591	-	RUNX1-RUNX1T1	translocation
TBC1D15	chr12	72274387	+	RAB21	chr12	72175811	+	TBC1D15-RAB21	duplication
RUNX1	chr21	36231771	-	RUNX1T1	chr8	93029591	-	RUNX1-RUNX1T1	translocation
CBFB	chr16	67116211	+	MYH11	chr16	15814908	-	CBFB-MYH11	inversion
KMT2A	chr11	118353210	+	MLLT10	chr10	21940602	+	KMT2A-MLLT10	translocation
CBFB	chr16	67116211	+	MYH11	chr16	15814908	-	CBFB-MYH11	inversion
KMT2A	chr11	118353210	+	MLLT3	chr9	20365742	-	KMT2A-MLLT3	translocation
RUNX1	chr21	36231771	-	RUNX1T1	chr8	93029591	-	RUNX1-RUNX1T1	translocation
KMT2A	chr11	118355690	+	MLLT10	chr10	21940602	+	KMT2A-MLLT10	translocation
RUNX1	chr21	36231771	-	RUNX1T1	chr8	93029591	-	RUNX1-RUNX1T1	translocation
FUS	chr16	31198157	+	ERG	chr21	39755845	-	FUS-ERG	translocation
FUS	chr16	31198157	+	ERG	chr21	39763637	-	FUS-ERG	translocation
DEK	chr6	18236683	-	NUP214	chr9	134034770	+	DEK-NUP214	translocation
DDX3X	chrX	41200869	+	MLLT10	chr10	22019829	+	DDX3X-MLLT10	translocation
RUNX1	chr21	36231771	-	RUNX1T1	chr8	93029591	-	RUNX1-RUNX1T1	translocation
KMT2A	chr11	118353210	+	MLLT3	chr9	20365742	-	KMT2A-MLLT3	translocation
FUS	chr16	31198157	+	ERG	chr21	39755845	-	FUS-ERG	translocation
NUP98	chr11	3756421	-	KDM5A	chr12	402335	-	NUP98-KDM5A	translocation
CBFB	chr16	67116211	+	MYH11	chr16	15814908	-	CBFB-MYH11	exonic-exonic
CBFB	chr16	67100701	+	MYH11	chr16	15814908	-	CBFB-MYH11	exonic-exonic
RUNX1	chr21	36231771	-	RUNX1T1	chr8	93029591	-	RUNX1-RUNX1T1	translocation
RUNX1	chr21	36231771	-	RUNX1T1	chr8	93029591	-	RUNX1-RUNX1T1	translocation
KMT2A	chr11	118353210	+	MLLT10	chr10	21940602	+	KMT2A-MLLT10	translocation
RUNX1	chr21	36231771	-	RUNX1T1	chr8	93029591	-	RUNX1-RUNX1T1	translocation
RUNX1	chr21	36216603	-	RUNX1T1	chr8	93078866	-	RUNX1-RUNX1T1	translocation
KMT2A	chr11	118355029	+	MLLT10	chr10	21940602	+	KMT2A-MLLT10	translocation
RUNX1	chr21	36231771	-	RUNX1T1	chr8	93029591	-	RUNX1-RUNX1T1	translocation
CBFB	chr16	67116211	+	MYH11	chr16	15814908	-	CBFB-MYH11	inversion
KMT2A	chr11	118353210	+	MLLT3	chr9	20353594	-	KMT2A-MLLT3	translocation
KMT2A	chr11	118355690	+	MLLT3	chr9	20365742	-	KMT2A-MLLT3	translocation
ZEB2	chr2	145274845	-	BCL11B	chr14	99724176	-	ZEB2-BCL11B	translocation
RUNX1	chr21	36231771	-	RUNX1T1	chr8	93029591	-	RUNX1-RUNX1T1	translocation
FUS	chr16	31193985	+	FEV	chr2	219849027	-	FUS-FEV	translocation
RUNX1	chr21	36231771	-	RUNX1T1	chr8	93029591	-	RUNX1-RUNX1T1	translocation
KMT2A	chr11	118352517	+	MLLT6	chr17	36873191	+	KMT2A-MLLT6	translocation
NUP98	chr11	3765739	-	NSD1	chr5	176662822	+	NUP98-NSD1	translocation
RUNX1	chr21	36231771	-	RUNX1T1	chr8	93029591	-	RUNX1-RUNX1T1	translocation
NUP98	chr11	3765739	-	NSD1	chr5	176662822	+	NUP98-NSD1	translocation
CBFB	chr16	67116211	+	MYH11	chr16	15814908	-	CBFB-MYH11	inversion
RUNX1	chr21	36231771	-	RUNX1T1	chr8	93029591	-	RUNX1-RUNX1T1	translocation
RUNX1	chr21	36231771	-	RUNX1T1	chr8	93029591	-	RUNX1-RUNX1T1	translocation
KMT2A	chr11	118355029	+	MLLT3	chr9	20365742	-	KMT2A-MLLT3	translocation
RUNX1	chr21	36231771	-	RUNX1T1	chr8	93029591	-	RUNX1-RUNX1T1	translocation
KMT2A	chr11	118355029	+	MLLT10	chr10	21875223	+	KMT2A-MLLT10	translocation
RUNX1	chr21	36231771	-	RUNX1T1	chr8	93029591	-	RUNX1-RUNX1T1	translocation
KMT2A	chr11	118355029	+	MLLT3	chr9	20365742	-	KMT2A-MLLT3	exonic-exonic
RUNX1	chr21	36231771	-	RUNX1T1	chr8	93029591	-	RUNX1-RUNX1T1	translocation
CBFB	chr16	67116211	+	MYH11	chr16	15814908	-	CBFB-MYH11	inversion
CBFA2T3	chr16	88945678	-	GLIS2	chr16	4384802	+	CBFA2T3-GLIS2	inversion
CBFB	chr16	67116211	+	MYH11	chr16	15814908	-	CBFB-MYH11	inversion
CBFA2T3	chr16	88945678	-	GLIS2	chr16	4384802	+	CBFA2T3-GLIS2	inversion
KMT2A	chr11	118353210	+	MLLT10	chr10	21959378	+	KMT2A-MLLT10	translocation
CBFB	chr16	67116211	+	MYH11	chr16	15814908	-	CBFB-MYH11	inversion
DDX3X	chrX	41200869	+	MLLT10	chr10	22019829	+	DDX3X-MLLT10	translocation
RUNX1	chr21	36231771	-	RUNX1T1	chr8	93029591	-	RUNX1-RUNX1T1	translocation
RUNX1	chr21	36231771	-	RUNX1T1	chr8	93029591	-	RUNX1-RUNX1T1	translocation
KMT2A	chr11	118353210	+	LASP1	chr17	37034339	+	KMT2A-LASP1	translocation
KMT2A	chr11	118353210	+	EPS15	chr1	51946986	-	KMT2A-EPS15	translocation
RUNX1	chr21	36231771	-	RUNX1T1	chr8	93029591	-	RUNX1-RUNX1T1	translocation
RUNX1	chr21	36231771	-	RUNX1T1	chr8	93029591	-	RUNX1-RUNX1T1	exonic-exonic
RUNX1	chr21	36231771	-	RUNX1T1	chr8	93074937	-	RUNX1-RUNX1T1	exonic-intronic
RUNX1	chr21	36231771	-	RUNX1T1	chr8	93029591	-	RUNX1-RUNX1T1	translocation
RUNX1	chr21	36231771	-	RUNX1T1	chr8	93029591	-	RUNX1-RUNX1T1	translocation
KMT2A	chr11	118355029	+	MLLT10	chr10	22015173	+	KMT2A-MLLT10	translocation
RUNX1	chr21	36231771	-	RUNX1T1	chr8	93029591	-	RUNX1-RUNX1T1	translocation
KMT2A	chr11	118353210	+	SEPT6	chrX	118809631	-	KMT2A-SEPT6	translocation
KMT2A	chr11	118350953	+	MLLT10	chr10	22002701	+	KMT2A-MLLT10	translocation
PICALM	chr11	85685751	-	MLLT10	chr10	21875223	+	PICALM-MLLT10	translocation
KMT2A	chr11	118355029	+	ELL	chr19	18576728	-	KMT2A-ELL	translocation

## Sheet: Level 3 gene fusions
Supplementary Table 3 .Fusions identified from RNA-seq
Gene_A	Chr_A	Position_A	Strand_A	Gene_B	Chr_B	Position_B	Strand_B	Fusion	Fusion type
FKBP8	chr19	18648411	-	CCDC84	chr11	118883942	+	FKBP8-CCDC84	translocation
SYNE1	chr6	152476027	-	ESR1	chr6	152430793	-	SYNE1-ESR1	deletion/readthrough/5'-5'
AC025263.3	chr12	70219343	+	RAB3IP	chr12	70144526	+	AC025263.3-RAB3IP	duplication
EIF4A1	chr17	7476182	+	EIF5A	chr17	7212934	+	EIF4A1-EIF5A	exonic-exonic
TPM4	chr19	16187507	+	KLF2	chr19	16437667	+	TPM4-KLF2	intronic-exonic
ZNF292	chr6	87865477	+	SYNCRIP	chr6	86351169	-	ZNF292-SYNCRIP	exonic-exonic
RUNX1T1	chr8	93074774	-	RUNX1	chr21	36231875	-	RUNX1T1-RUNX1	translocation
RUNX1T1	chr8	93074774	-	RUNX1	chr21	36231875	-	RUNX1T1-RUNX1	translocation
ARFRP1	chr20	62338156	-	MT1G	chr16	56701976	-	ARFRP1-MT1G	translocation
SUZ12P	chr17	29096983	+	NF1	chr17	29527440	+	SUZ12P-NF1	deletion
FLNA	chrX	153592390	-	KMT2A	chr11	118354898	+	FLNA-KMT2A	translocation
PSPC1	chr13	20356526	-	ZMYM2	chr13	20534098	+	PSPC1-ZMYM2	exonic-exonic
TPM4	chr19	16187507	+	KLF2	chr19	16437667	+	TPM4-KLF2	intronic-exonic
ZNF292	chr6	87865477	+	PNRC1	chr6	89793472	+	ZNF292-PNRC1	exonic-exonic
ERG	chr21	39762917	-	FUS	chr16	31199646	+	ERG-FUS	translocation
MLLT3	chr9	20397850	-	KMT2A	chr11	118357818	+	MLLT3-KMT2A	translocation
C16orf72	chr16	9196632	+	USP7	chr16	9055681	+	C16orf72-USP7	duplication/5'-5'
RUNX1T1	chr8	93074774	-	RUNX1	chr21	36231875	-	RUNX1T1-RUNX1	translocation
ELP4	chr11	31561330	+	EHF	chr11	34664175	+	ELP4-EHF	deletion
RUNX1T1	chr8	93074774	-	RUNX1	chr21	36231875	-	RUNX1T1-RUNX1	translocation
DDOST	chr1	20978617	-	LYZ	chr12	69747551	+	DDOST-LYZ	exonic-exonic
RUNX1T1	chr8	93074774	-	RUNX1	chr21	36231875	-	RUNX1T1-RUNX1	translocation
IGKV1-27	chr2	89512907	-	ZCCHC7	chr9	37187490	+	IGKV1-27-ZCCHC7	translocation
HNRNPAB	chr5	177637273	+	AHRR	chr5	344008	+	HNRNPAB-AHRR	duplication
PSPC1	chr13	20356526	-	ZMYM2	chr13	20534098	+	PSPC1-ZMYM2	exonic-exonic
NUP214	chr9	134027281	+	DEK	chr6	18226473	-	NUP214-DEK	translocation
MLLT10	chr10	22016857	+	ACSL4	chrX	108872808	+	MLLT10-ACSL4	translocation
ACSL4	chrX	108887274	-	DDX3X	chrX	41201748	-	ACSL4-DDX3X	inversion
ATP5L	chr11	118272443	+	KMT2A	chr11	118339490	+	ATP5L-KMT2A	intronic-exonic
ERG	chr21	39762917	-	FUS	chr16	31199646	+	ERG-FUS	translocation
KDM5A	chr12	404739	-	NUP98	chr11	3752808	-	KDM5A-NUP98	translocation
KLF10	chr8	103667794	-	YWHAZ	chr8	101961128	-	KLF10-YWHAZ	exonic-exonic
OAZ1	chr19	2269743	+	ZBTB7A	chr19	4055245	-	OAZ1-ZBTB7A	exonic-exonic
RMND5A	chr2	86968192	+	ANAPC1	chr2	112580177	-	RMND5A-ANAPC1	exonic-exonic
ZNF292	chr6	87865477	+	SYNCRIP	chr6	86351169	-	ZNF292-SYNCRIP	exonic-exonic
CCDC174	chr3	14709159	+	TTC12	chr11	113188548	-	CCDC174-TTC12	translocation/5'-5'
MLLT10	chr10	21915767	+	TBC1D5	chr3	17459588	+	MLLT10-TBC1D5	translocation/5'-6'
MLLT10	chr10	21906136	+	ZNF202	chr11	123611244	-	MLLT10-ZNF202	translocation
MLLT3	chr9	20354806	-	KMT2A	chr11	118354898	+	MLLT3-KMT2A	translocation
RASL11A	chr13	27845855	+	EPSTI	chr13	43544806	-	RASL11A-EPSTI1	inversion
RUNX1T1	chr8	92998352	-	RUNX1	chr21	36231875	-	RUNX1T1-RUNX1	translocation
MLLT6	chr17	36873192	+	KMT2A	chr11	118352519	+	MLLT6-KMT2A	translocation
NSD1	chr5	176563031	+	NUP98	chr11	3756554	-	NSD1-NUP98	translocation
RUNX1T1	chr8	92998352	-	RUNX1	chr21	36231875	-	RUNX1T1-RUNX1	translocation
NSD1	chr5	176639196	+	NUP98	chr11	3756554	-	NSD1-NUP98	translocation
RNF213	chr17	78324196	+	SLC26A11	chr17	78221929	+	RNF213-SLC26A11	duplication
RUNX1T1	chr8	92998352	-	RUNX1	chr21	36231875	-	RUNX1T1-RUNX1	translocation
CTNNBL1	chr20	36407737	+	EIF4G3	chr1	21415706	-	CTNNBL1-EIF4G3	translocation
TUBGCP6	chr22	50656941	-	MAPK12	chr22	50692795	-	TUBGCP6-MAPK12	duplication
MLLT10	chr10	21827841	+	UVRAG	chr11	75622998	+	MLLT10-UVRAG	translocation
PKD1	chr16	2147869	-	NPIPA5	chr16	15467700	-	PKD1-NPIPA5	exonic-exonic
C15orf57	chr15	40854180	-	CBX3	chr7	26241365	+	C15orf57-CBX3	intronic-exonic
ZNF292	chr6	87865477	+	SYNCRIP	chr6	86351169:	-	ZNF292-SYNCRIP	exonic-exonic
RUNX1T1	chr8	93074774	-	RUNX1	chr21	36231875	-	RUNX1T1-RUNX1	translocation
SGSM3	chr22	40798209	+	ADSL	chr22	40749077	+	SGSM3-ADSL	duplication
DESI2	chr1	244816657	+	KIF26B	chr1	245582881	+	DESI2-KIF26B	deletion
RNU2-69P	chr18	56593466	+	WDR74	chr11	62609230	-	RNU2-69P-WDR74	translocation/3'-3
PARG	chr10	51093249	-	BMS1	chr10	43287075	+	PARG-BMS1	inversion
MLLT10	chr10	22016857	+	RGAG4	chrX	71349302	-	MLLT10-RGAG4	translocation
RUNX1T1	chr8	93074774	-	RUNX1	chr21	36231875	-	RUNX1T1-RUNX1	translocation
RUNX1T1	chr8	93074774	-	RUNX1	chr21	36231875	-	RUNX1T1-RUNX1	translocation
LASP1	chr17	37026511	+	KMT2A	chr11	118354898	+	LASP1-KMT2A	translocation
PARG	chr10	51093249	-	BMS1	chr10	43287075	+	PARG-BMS1	inversion
HNRNPA2B1	chr7	26240192	-	PTP4A1	chr6	64286341	+	HNRNPA2B1-PTP4A1	exonic-exonic
ARHGAP26	chr5	142150480	+	NR3C1	Chr5	142780417	-	ARHGAP26-NR3C1	exonic-exonic
OAZ1	chr19	2269743	+	KLF2	chr19	16437667	+	OAZ1-KLF2	exonic-exonic
PTBP1	chr19	804438	+	PALM	chr19	726138	+	PTBP1-PALM	duplication
CCNY	chr10	35626135	+	TLK1	chr2	171871393	+	CCNY-TLK1	translocation/5'-5'
MLLT10	chr10	21971186	+	CCNY	chr10	35772332	+	MLLT10-CCNY	deletion
MLLT10	chr10	21827841	+	PICALM	chr11	85670103	-	MLLT10-PICALM	translocation
ELL	chr19	18583645	-	KMT2A	chr11	118355577	+	ELL-KMT2A	translocation
