# Supplementary material for: Unveiling the Genetic Mosaic of Pediatric AML: Insights from Southwest China
Source: Curr Oncol. 2025 Oct 30;32(11):605. doi: 10.3390/curroncol32110605 (PMC12651160; doi:10.3390/curroncol32110605)
Supplement: Supplementary file 1 [file curroncol-32-00605-s001.zip › Supplementary Table 4.xlsx]

## Sheet: Sheet1
Supplementary Table 4.Pairwise association between mutations
Gene1	Gene2	P Value	oddsRatio	ORc	Event	pair
KIT	KIT-E17	8.77288e-14		324.789	Co_Occurence	KIT, KIT-E17
CEBPAbi	CEBPA	1.11433e-12		354.6	Co_Occurence	CEBPA, CEBPAbi
FLT3-TKD	FLT3	7.68887e-11		181	Co_Occurence	FLT3, FLT3-TKD
FLT3-ITD	FLT3	3.56571e-09		137.121	Co_Occurence	FLT3, FLT3-ITD
KIT	KIT-E8	2.285e-07		107.667	Co_Occurence	KIT, KIT-E8
KIT-E17	FLT3-TKD	0.00380584	6.86361	6.88235	Co_Occurence	FLT3-TKD, KIT-E17
PHF6	CEBPA	0.00427101		39.4	Co_Occurence	CEBPA, PHF6
NPM1	GATA2	0.00427101	62.5485	53.5714	Co_Occurence	GATA2, NPM1
KIT	CEBPA	0.00673892	0	0.0703013	Mutually_Exclusive	CEBPA, KIT
KRAS	ASXL1	0.00796755		56.5789	Co_Occurence	ASXL1, KRAS
MAP3K1	DIS3	0.00847458		705	Co_Occurence	DIS3, MAP3K1
TET2	MN1	0.00847458		705	Co_Occurence	MN1, TET2
XRCC2	MSH6	0.00847458		705	Co_Occurence	MSH6, XRCC2
FLT3-TKD	KIT	0.0105313	4.69357	4.67568	Co_Occurence	FLT3-TKD, KIT
DXH15	DIS3	0.0169492		233	Co_Occurence	DIS3, DXH15
KMT2C	KMT2A	0.0169492		233	Co_Occurence	KMT2A, KMT2C
RUNX1	KMT2A	0.0169492		233	Co_Occurence	KMT2A, RUNX1
SRSF2	KMT2A	0.0169492		233	Co_Occurence	KMT2A, SRSF2
DXH15	MAP3K1	0.0169492		233	Co_Occurence	DXH15, MAP3K1
JAK3	NSD1	0.0169492		233	Co_Occurence	JAK3, NSD1
CCND2	PCBP1	0.0169492		233	Co_Occurence	CCND2, PCBP1
CBL	STAG2	0.0169492		233	Co_Occurence	CBL, STAG2
IKZF1	XPC	0.0169492		233	Co_Occurence	IKZF1, XPC
ETV6	PTPN11	0.0226862	16.8304	16.6923	Co_Occurence	ETV6, PTPN11
MYC	ATM	0.0254237		138.6	Co_Occurence	ATM, MYC
NPM1	IDH2	0.0254237		138.6	Co_Occurence	IDH2, NPM1
MYC	MAX	0.0254237		138.6	Co_Occurence	MAX, MYC
KIT-E17	ASXL2	0.0292504	5.21647	5.34462	Co_Occurence	ASXL2, KIT-E17
MGA	BRCA2	0.0337534	81.5994	77	Co_Occurence	BRCA2, MGA
PTEN	DNM2	0.0337534	81.5994	77	Co_Occurence	DNM2, PTEN
RUNX1	KMT2C	0.0337534	81.5994	77	Co_Occurence	KMT2C, RUNX1
SRSF2	KMT2C	0.0337534	81.5994	77	Co_Occurence	KMT2C, SRSF2
SRSF2	RUNX1	0.0337534	81.5994	77	Co_Occurence	RUNX1, SRSF2
EED	CTCF	0.0338983		98.1429	Co_Occurence	CTCF, EED
NOTCH2	EP300	0.0338983		98.1429	Co_Occurence	EP300, NOTCH2
NOTCH2	NF1	0.0338983		98.1429	Co_Occurence	NF1, NOTCH2
XPC	NF1	0.0338983		98.1429	Co_Occurence	NF1, XPC
GATA1	RAD21	0.0338983		98.1429	Co_Occurence	GATA1, RAD21
ASXL2	KIT	0.0343288	4.32689	4.31707	Co_Occurence	ASXL2, KIT
FLT3-ITD	WT1	0.035778	4.70292	4.86555	Co_Occurence	FLT3-ITD, WT1
ETV6	KRAS	0.0429889	11.1492	11.1053	Co_Occurence	ETV6, KRAS
MGA	EZH2	0.0504129	46.7449	45.8	Co_Occurence	EZH2, MGA
KMT2C	PHF6	0.0504129	46.7449	45.8	Co_Occurence	KMT2C, PHF6
ASXL1	TP53	0.0504129	46.7449	45.8	Co_Occurence	ASXL1, TP53
FLT3	RUNX1	0.0547588		17.0755	Co_Occurence	FLT3, RUNX1
KMT2A	CSF3R	0.059322		51.4615	Co_Occurence	CSF3R, KMT2A
FLT3	KRAS	0.06436	0	0.121281	Mutually_Exclusive	FLT3, KRAS
RUNX1	EP300	0.0669274	32.7484	32.4286	Co_Occurence	EP300, RUNX1
BRCA2	ETV6	0.0669274	32.7484	32.4286	Co_Occurence	BRCA2, ETV6
IKZF1	ETV6	0.0669274	32.7484	32.4286	Co_Occurence	ETV6, IKZF1
KMT2D	KDM6A	0.0669274	32.7484	32.4286	Co_Occurence	KDM6A, KMT2D
IKZF1	NF1	0.0669274	32.7484	32.4286	Co_Occurence	IKZF1, NF1
NRAS	UBTF	0.067362		14.8305	Co_Occurence	NRAS, UBTF
CEBPAbi	KIT	0.0675961	0	0.116921	Mutually_Exclusive	CEBPAbi, KIT
PTPN11	XPC	0.0677966		44.2	Co_Occurence	PTPN11, XPC
KIT	FLT3-ITD	0.0679807	0	0.127843	Mutually_Exclusive	FLT3-ITD, KIT
NF1	FLT3-TKD	0.0685776	8.21767	8.2	Co_Occurence	FLT3-TKD, NF1
KIT-E17	CEBPA	0.0702103	0	0.121951	Mutually_Exclusive	CEBPA, KIT-E17
U2AF1	EZH2	0.0749712	25.0096	27.24	Co_Occurence	EZH2, U2AF1
U2AF1	SETD2	0.0749712	25.0096	27.24	Co_Occurence	SETD2, U2AF1
KIT-E8	BUB1B	0.0762712		38.6471	Co_Occurence	BUB1B, KIT-E8
KIT-E8	DIS3	0.0762712		38.6471	Co_Occurence	DIS3, KIT-E8
KIT-E8	MAP3K1	0.0762712		38.6471	Co_Occurence	KIT-E8, MAP3K1
NSD1	ASXL2	0.0847458		34.2632	Co_Occurence	ASXL2, NSD1
KIT-E17	CTCF	0.0882297	6.94271	6.93103	Co_Occurence	CTCF, KIT-E17
GATA2	CEBPAbi	0.0929326	6.01525	6.36646	Co_Occurence	CEBPAbi, GATA2
BUB1B	KRAS	0.0932203		30.7143	Co_Occurence	BUB1B, KRAS
WT1	FLT3	0.0946109	2.76638	2.80392	Co_Occurence	FLT3, WT1
ASXL2	FLT3-TKD	0.0969682	3.71744	3.95652	Co_Occurence	ASXL2, FLT3-TKD
CTCF	EZH2	0.0991023	17.1164	19.2857	Co_Occurence	CTCF, EZH2
NF1	TP53	0.0991023	17.1164	19.2857	Co_Occurence	NF1, TP53
CTCF	U2AF1	0.0991023	17.1164	19.2857	Co_Occurence	CTCF, U2AF1
FLT3-ITD	CEBPAsm	0.101695		27.7826	Co_Occurence	CEBPAsm, FLT3-ITD
FLT3-ITD	IDH2	0.101695		27.7826	Co_Occurence	FLT3-ITD, IDH2
CEBPAbi	ATM	0.110169		25.32	Co_Occurence	ATM, CEBPAbi
CEBPAbi	MSH6	0.110169		25.32	Co_Occurence	CEBPAbi, MSH6
CEBPAbi	XRCC2	0.110169		25.32	Co_Occurence	CEBPAbi, XRCC2
DNM2	CSF3R	0.115602	17.0494	17	Co_Occurence	CSF3R, DNM2
KMT2C	CSF3R	0.115602	17.0494	17	Co_Occurence	CSF3R, KMT2C
MGA	CSF3R	0.115602	17.0494	17	Co_Occurence	CSF3R, MGA
RUNX1	CSF3R	0.115602	17.0494	17	Co_Occurence	CSF3R, RUNX1
SRSF2	CSF3R	0.115602	17.0494	17	Co_Occurence	CSF3R, SRSF2
WT1	CEBPAsm	0.118644		23.2222	Co_Occurence	CEBPAsm, WT1
FLT3-TKD	EED	0.118644		23.2222	Co_Occurence	EED, FLT3-TKD
FLT3-TKD	FBOX11	0.118644		23.2222	Co_Occurence	FBOX11, FLT3-TKD
FLT3-TKD	KMT2A	0.118644		23.2222	Co_Occurence	FLT3-TKD, KMT2A
FLT3-TKD	NOTCH2	0.118644		23.2222	Co_Occurence	FLT3-TKD, NOTCH2
CEBPA	FLT3-TKD	0.123319	0	0.142136	Mutually_Exclusive	CEBPA, FLT3-TKD
ETV6	CTCF	0.130438	11.5924	13.6531	Co_Occurence	CTCF, ETV6
NF1	EP300	0.130438	11.5924	13.6531	Co_Occurence	EP300, NF1
RAD21	ETV6	0.130438	11.5924	13.6531	Co_Occurence	ETV6, RAD21
BRCA2	PTPN11	0.131537	14.6311	14.6	Co_Occurence	BRCA2, PTPN11
IKZF1	PTPN11	0.131537	14.6311	14.6	Co_Occurence	IKZF1, PTPN11
UBTF	PTPN11	0.131537	14.6311	14.6	Co_Occurence	PTPN11, UBTF
KIT-E17	DIS3	0.135593		19.8387	Co_Occurence	DIS3, KIT-E17
KIT-E17	FBOX11	0.135593		19.8387	Co_Occurence	FBOX11, KIT-E17
KIT-E17	MAP3K1	0.135593		19.8387	Co_Occurence	KIT-E17, MAP3K1
KIT-E17	MAX	0.135593		19.8387	Co_Occurence	KIT-E17, MAX
KIT-E17	NOTCH2	0.135593		19.8387	Co_Occurence	KIT-E17, NOTCH2
CCND2	KIT-E8	0.147327	12.7868	12.7647	Co_Occurence	CCND2, KIT-E8
DXH15	KIT-E8	0.147327	12.7868	12.7647	Co_Occurence	DXH15, KIT-E8
EP300	GATA2	0.160949	8.74541	10.5238	Co_Occurence	EP300, GATA2
ASXL2	CCND2	0.162973	11.3316	11.3158	Co_Occurence	ASXL2, CCND2
ASXL2	JAK3	0.162973	11.3316	11.3158	Co_Occurence	ASXL2, JAK3
CSF3R	EZH2	0.168971	8.68809	10.1077	Co_Occurence	CSF3R, EZH2
ATM	CEBPA	0.169492		15.1538	Co_Occurence	ATM, CEBPA
CEBPAsm	CEBPA	0.169492		15.1538	Co_Occurence	CEBPA, CEBPAsm
MSH6	CEBPA	0.169492		15.1538	Co_Occurence	CEBPA, MSH6
XRCC2	CEBPA	0.169492		15.1538	Co_Occurence	CEBPA, XRCC2
KRAS	IKZF1	0.178473	10.1543	10.1429	Co_Occurence	IKZF1, KRAS
KRAS	KMT2D	0.178473	10.1543	10.1429	Co_Occurence	KMT2D, KRAS
CEBPAbi	NRAS	0.179587	0.210309	0.297049	Mutually_Exclusive	CEBPAbi, NRAS
PTPN11	U2AF1	0.191431	7.4279	8.68	Co_Occurence	PTPN11, U2AF1
FLT3-ITD	JAK3	0.193829	9.1825	9.17391	Co_Occurence	FLT3-ITD, JAK3
FLT3-ITD	PTEN	0.193829	9.1825	9.17391	Co_Occurence	FLT3-ITD, PTEN
FLT3-ITD	RUNX1	0.193829	9.1825	9.17391	Co_Occurence	FLT3-ITD, RUNX1
KIT	CTCF	0.196766	3.89603	3.89362	Co_Occurence	CTCF, KIT
GATA2	CEBPA	0.198939	3.46697	3.68726	Co_Occurence	CEBPA, GATA2
PTPN11	KIT	0.200232	0	0.197232	Mutually_Exclusive	KIT, PTPN11
KIT-E17	FLT3	0.205695	2.16533	2.21481	Co_Occurence	FLT3, KIT-E17
CEBPA	ASXL2	0.208413	0	0.205575	Mutually_Exclusive	ASXL2, CEBPA
KMT2C	CEBPAbi	0.20904	8.36534	8.36	Co_Occurence	CEBPAbi, KMT2C
PTEN	CEBPAbi	0.20904	8.36534	8.36	Co_Occurence	CEBPAbi, PTEN
CEBPAbi	KIT-E17	0.210502	0	0.200898	Mutually_Exclusive	CEBPAbi, KIT-E17
KIT	BUB1B	0.211864		11.449	Co_Occurence	BUB1B, KIT
KIT	DIS3	0.211864		11.449	Co_Occurence	DIS3, KIT
KIT	FBOX11	0.211864		11.449	Co_Occurence	FBOX11, KIT
KIT	MAP3K1	0.211864		11.449	Co_Occurence	KIT, MAP3K1
KIT	MAX	0.211864		11.449	Co_Occurence	KIT, MAX
KIT	NOTCH2	0.211864		11.449	Co_Occurence	KIT, NOTCH2
KIT	STAG2	0.211864		11.449	Co_Occurence	KIT, STAG2
RAD21	CSF3R	0.219555	5.81754	7.15385	Co_Occurence	CSF3R, RAD21
KMT2C	FLT3-TKD	0.224105	7.67173	7.66667	Co_Occurence	FLT3-TKD, KMT2C
RUNX1	FLT3-TKD	0.224105	7.67173	7.66667	Co_Occurence	FLT3-TKD, RUNX1
SRSF2	FLT3-TKD	0.224105	7.67173	7.66667	Co_Occurence	FLT3-TKD, SRSF2
BRCA2	WT1	0.224105	7.67173	7.66667	Co_Occurence	BRCA2, WT1
JAK3	WT1	0.224105	7.67173	7.66667	Co_Occurence	JAK3, WT1
MGA	WT1	0.224105	7.67173	7.66667	Co_Occurence	MGA, WT1
UBTF	WT1	0.224105	7.67173	7.66667	Co_Occurence	UBTF, WT1
EZH2	ASXL2	0.23513	5.72285	6.72632	Co_Occurence	ASXL2, EZH2
U2AF1	ASXL2	0.23513	5.72285	6.72632	Co_Occurence	ASXL2, U2AF1
FLT3	CEBPAsm	0.237288		9.87273	Co_Occurence	CEBPAsm, FLT3
FLT3	EED	0.237288		9.87273	Co_Occurence	EED, FLT3
FLT3	FBOX11	0.237288		9.87273	Co_Occurence	FBOX11, FLT3
FLT3	IDH2	0.237288		9.87273	Co_Occurence	FLT3, IDH2
FLT3	KMT2A	0.237288		9.87273	Co_Occurence	FLT3, KMT2A
FLT3	NOTCH2	0.237288		9.87273	Co_Occurence	FLT3, NOTCH2
FLT3	EP300	0.238369	3.34115	3.33962	Co_Occurence	EP300, FLT3
FLT3	NF1	0.238369	3.34115	3.33962	Co_Occurence	FLT3, NF1
NRAS	KIT-E8	0.239613	2.4085	2.45455	Co_Occurence	KIT-E8, NRAS
PTPN11	WT1	0.241332	2.69086	3.03077	Co_Occurence	PTPN11, WT1
CTCF	PTPN11	0.247679	4.9649	6.14286	Co_Occurence	CTCF, PTPN11
NF1	PTPN11	0.247679	4.9649	6.14286	Co_Occurence	NF1, PTPN11
CEBPA	WT1	0.253376	2.18236	2.2987	Co_Occurence	CEBPA, WT1
DNM2	KIT-E17	0.253803	6.55172	6.54839	Co_Occurence	DNM2, KIT-E17
DXH15	KIT-E17	0.253803	6.55172	6.54839	Co_Occurence	DXH15, KIT-E17
JAK2	KIT-E17	0.253803	6.55172	6.54839	Co_Occurence	JAK2, KIT-E17
PTEN	KIT-E17	0.253803	6.55172	6.54839	Co_Occurence	KIT-E17, PTEN
SRSF2	KIT-E17	0.253803	6.55172	6.54839	Co_Occurence	KIT-E17, SRSF2
KRAS	TP53	0.256377	5.11909	6.02857	Co_Occurence	KRAS, TP53
NRAS	ARID2	0.262712		8.60656	Co_Occurence	ARID2, NRAS
NRAS	BUB1B	0.262712		8.60656	Co_Occurence	BUB1B, NRAS
NRAS	CEBPAsm	0.262712		8.60656	Co_Occurence	CEBPAsm, NRAS
NRAS	DIS3	0.262712		8.60656	Co_Occurence	DIS3, NRAS
NRAS	KMT2A	0.262712		8.60656	Co_Occurence	KMT2A, NRAS
NRAS	MAP3K1	0.262712		8.60656	Co_Occurence	MAP3K1, NRAS
NRAS	MAX	0.262712		8.60656	Co_Occurence	MAX, NRAS
NRAS	MED12	0.262712		8.60656	Co_Occurence	MED12, NRAS
NRAS	NOTCH2	0.262712		8.60656	Co_Occurence	NOTCH2, NRAS
NRAS	PCBP1	0.262712		8.60656	Co_Occurence	NRAS, PCBP1
NRAS	STAG2	0.262712		8.60656	Co_Occurence	NRAS, STAG2
KDM6A	KIT-E8	0.275036	4.32036	5.36975	Co_Occurence	KDM6A, KIT-E8
NPM1	FLT3-ITD	0.277226	4.62233	5.45217	Co_Occurence	FLT3-ITD, NPM1
FLT3-TKD	KIT-E8	0.28938	2.28832	2.6	Co_Occurence	FLT3-TKD, KIT-E8
CEBPAbi	FLT3	0.296674	0.242781	0.342545	Mutually_Exclusive	CEBPAbi, FLT3
CEBPAbi	EZH2	0.297682	4.20648	4.968	Co_Occurence	CEBPAbi, EZH2
CEBPAbi	MYC	0.297682	4.20648	4.968	Co_Occurence	CEBPAbi, MYC
CEBPAbi	PHF6	0.297682	4.20648	4.968	Co_Occurence	CEBPAbi, PHF6
CTCF	ASXL2	0.301641	3.8153	4.7594	Co_Occurence	ASXL2, CTCF
RAD21	ASXL2	0.301641	3.8153	4.7594	Co_Occurence	ASXL2, RAD21
JAK3	CEBPA	0.311459	5.00173	5	Co_Occurence	CEBPA, JAK3
KMT2C	CEBPA	0.311459	5.00173	5	Co_Occurence	CEBPA, KMT2C
PTEN	CEBPA	0.311459	5.00173	5	Co_Occurence	CEBPA, PTEN
U2AF1	WT1	0.317748	3.85226	4.55556	Co_Occurence	U2AF1, WT1
EP300	KRAS	0.327506	3.40993	4.26531	Co_Occurence	EP300, KRAS
KDM6A	KRAS	0.327506	3.40993	4.26531	Co_Occurence	KDM6A, KRAS
RAD21	KRAS	0.327506	3.40993	4.26531	Co_Occurence	KRAS, RAD21
FLT3	GATA2	0.337274	0	0.272727	Mutually_Exclusive	FLT3, GATA2
ASXL2	WT1	0.337483	1.98556	2.27059	Co_Occurence	ASXL2, WT1
PTPN11	CEBPA	0.348365	0	0.259684	Mutually_Exclusive	CEBPA, PTPN11
KIT-E8	KIT-E17	0.351387	1.92564	2.1954	Co_Occurence	KIT-E17, KIT-E8
FLT3-ITD	EP300	0.352646	3.07637	3.85714	Co_Occurence	EP300, FLT3-ITD
FLT3-ITD	KDM6A	0.352646	3.07637	3.85714	Co_Occurence	FLT3-ITD, KDM6A
KIT-E8	CEBPA	0.35399	0	0.229782	Mutually_Exclusive	CEBPA, KIT-E8
KIT-E17	KRAS	0.35656	0	0.241107	Mutually_Exclusive	KIT-E17, KRAS
KIT-E17	EZH2	0.356726	3.28428	3.89032	Co_Occurence	EZH2, KIT-E17
KIT-E17	MYC	0.356726	3.28428	3.89032	Co_Occurence	KIT-E17, MYC
KIT-E17	U2AF1	0.356726	3.28428	3.89032	Co_Occurence	KIT-E17, U2AF1
KRAS	FLT3-TKD	0.3568	0	0.28036	Mutually_Exclusive	FLT3-TKD, KRAS
KRAS	WT1	0.3568	0	0.28036	Mutually_Exclusive	KRAS, WT1
CEBPAbi	FLT3-TKD	0.360361	0	0.233716	Mutually_Exclusive	CEBPAbi, FLT3-TKD
FLT3-ITD	KIT-E17	0.366302	0	0.219394	Mutually_Exclusive	FLT3-ITD, KIT-E17
EP300	CEBPAbi	0.377074	2.79776	3.51429	Co_Occurence	CEBPAbi, EP300
KIT	CBL	0.380269	3.77624	3.77551	Co_Occurence	CBL, KIT
KIT	CCND2	0.380269	3.77624	3.77551	Co_Occurence	CCND2, KIT
KIT	DNM2	0.380269	3.77624	3.77551	Co_Occurence	DNM2, KIT
KIT	DXH15	0.380269	3.77624	3.77551	Co_Occurence	DXH15, KIT
KIT	JAK2	0.380269	3.77624	3.77551	Co_Occurence	JAK2, KIT
KIT	PTEN	0.380269	3.77624	3.77551	Co_Occurence	KIT, PTEN
KIT	SRSF2	0.380269	3.77624	3.77551	Co_Occurence	KIT, SRSF2
CEBPA	FLT3	0.397747	0.517856	0.576471	Mutually_Exclusive	CEBPA, FLT3
CTCF	FLT3-TKD	0.400805	2.56113	3.22222	Co_Occurence	CTCF, FLT3-TKD
EP300	FLT3-TKD	0.400805	2.56113	3.22222	Co_Occurence	EP300, FLT3-TKD
KDM6A	FLT3-TKD	0.400805	2.56113	3.22222	Co_Occurence	FLT3-TKD, KDM6A
RAD21	FLT3-TKD	0.400805	2.56113	3.22222	Co_Occurence	FLT3-TKD, RAD21
JAK3	FLT3	0.419817	3.25501	3.25455	Co_Occurence	FLT3, JAK3
KMT2C	FLT3	0.419817	3.25501	3.25455	Co_Occurence	FLT3, KMT2C
PTEN	FLT3	0.419817	3.25501	3.25455	Co_Occurence	FLT3, PTEN
SRSF2	FLT3	0.419817	3.25501	3.25455	Co_Occurence	FLT3, SRSF2
FLT3-ITD	CEBPA	0.425444	1.73564	1.88421	Co_Occurence	CEBPA, FLT3-ITD
CEBPA	EZH2	0.430173	2.5007	2.96923	Co_Occurence	CEBPA, EZH2
CEBPA	MYC	0.430173	2.5007	2.96923	Co_Occurence	CEBPA, MYC
KIT-E17	EP300	0.446225	2.18113	2.75115	Co_Occurence	EP300, KIT-E17
KIT-E17	NF1	0.446225	2.18113	2.75115	Co_Occurence	KIT-E17, NF1
KIT-E17	RAD21	0.446225	2.18113	2.75115	Co_Occurence	KIT-E17, RAD21
KIT	KRAS	0.453628	0.348228	0.48688	Mutually_Exclusive	KIT, KRAS
KIT	NRAS	0.454601	1.42766	1.45714	Co_Occurence	KIT, NRAS
BRCA2	NRAS	0.458062	2.8364	2.83607	Co_Occurence	BRCA2, NRAS
CBL	NRAS	0.458062	2.8364	2.83607	Co_Occurence	CBL, NRAS
CCND2	NRAS	0.458062	2.8364	2.83607	Co_Occurence	CCND2, NRAS
DXH15	NRAS	0.458062	2.8364	2.83607	Co_Occurence	DXH15, NRAS
JAK3	NRAS	0.458062	2.8364	2.83607	Co_Occurence	JAK3, NRAS
KMT2C	NRAS	0.458062	2.8364	2.83607	Co_Occurence	KMT2C, NRAS
MGA	NRAS	0.458062	2.8364	2.83607	Co_Occurence	MGA, NRAS
RUNX1	NRAS	0.458062	2.8364	2.83607	Co_Occurence	NRAS, RUNX1
SRSF2	NRAS	0.458062	2.8364	2.83607	Co_Occurence	NRAS, SRSF2
CSF3R	ASXL2	0.471131	1.8762	2.48988	Co_Occurence	ASXL2, CSF3R
EZH2	KIT	0.513832	1.88376	2.24082	Co_Occurence	EZH2, KIT
MYC	KIT	0.513832	1.88376	2.24082	Co_Occurence	KIT, MYC
U2AF1	KIT	0.513832	1.88376	2.24082	Co_Occurence	KIT, U2AF1
FLT3-TKD	NRAS	0.517455	1.6588	1.715	Co_Occurence	FLT3-TKD, NRAS
WT1	NRAS	0.517455	1.6588	1.715	Co_Occurence	NRAS, WT1
EP300	CEBPA	0.529273	1.6583	2.0989	Co_Occurence	CEBPA, EP300
PTPN11	KRAS	0.554423	1.42368	1.91429	Co_Occurence	KRAS, PTPN11
NPM1	FLT3	0.559862	1.62211	1.93091	Co_Occurence	FLT3, NPM1
ASXL2	KIT-E8	0.562524	1.38455	1.86687	Co_Occurence	ASXL2, KIT-E8
NRAS	EZH2	0.565515	0	0.38322	Mutually_Exclusive	EZH2, NRAS
NRAS	PHF6	0.565515	0	0.38322	Mutually_Exclusive	NRAS, PHF6
NRAS	TP53	0.565515	0	0.38322	Mutually_Exclusive	NRAS, TP53
NRAS	U2AF1	0.565515	0	0.38322	Mutually_Exclusive	NRAS, U2AF1
CSF3R	CEBPAbi	0.568291	1.37087	1.83692	Co_Occurence	CEBPAbi, CSF3R
ETV6	FLT3	0.571343	0	0.337232	Mutually_Exclusive	ETV6, FLT3
NRAS	CTCF	0.571812	0	0.294533	Mutually_Exclusive	CTCF, NRAS
NRAS	ETV6	0.571812	0	0.294533	Mutually_Exclusive	ETV6, NRAS
NRAS	KDM6A	0.571812	0	0.294533	Mutually_Exclusive	KDM6A, NRAS
ETV6	KIT	0.577245	0	0.389978	Mutually_Exclusive	ETV6, KIT
GATA2	KIT	0.582808	0	0.315508	Mutually_Exclusive	GATA2, KIT
CEBPA	NRAS	0.586067	0.659591	0.709091	Mutually_Exclusive	CEBPA, NRAS
PTPN11	FLT3-ITD	0.587737	1.28273	1.73043	Co_Occurence	FLT3-ITD, PTPN11
PTPN11	FLT3-TKD	0.593441	0	0.391481	Mutually_Exclusive	FLT3-TKD, PTPN11
CEBPAbi	KIT-E8	0.594596	0	0.376218	Mutually_Exclusive	CEBPAbi, KIT-E8
KIT-E8	FLT3-ITD	0.595233	0	0.410526	Mutually_Exclusive	FLT3-ITD, KIT-E8
KRAS	ASXL2	0.595301	0	0.403727	Mutually_Exclusive	ASXL2, KRAS
CEBPAbi	PTPN11	0.595515	0	0.424837	Mutually_Exclusive	CEBPAbi, PTPN11
ASXL2	FLT3-ITD	0.595645	0	0.367619	Mutually_Exclusive	ASXL2, FLT3-ITD
KIT-E17	PTPN11	0.596087	0	0.336898	Mutually_Exclusive	KIT-E17, PTPN11
WT1	KIT-E8	0.596675	0	0.346642	Mutually_Exclusive	KIT-E8, WT1
ASXL2	CEBPAbi	0.599142	0	0.336861	Mutually_Exclusive	ASXL2, CEBPAbi
KRAS	FLT3-ITD	0.600512	0	0.332174	Mutually_Exclusive	FLT3-ITD, KRAS
KIT	FLT3	0.600862	1.32996	1.36706	Co_Occurence	FLT3, KIT
GATA2	NRAS	0.605616	1.919	2.046	Co_Occurence	GATA2, NRAS
CEBPAbi	KRAS	0.60805	0	0.304348	Mutually_Exclusive	CEBPAbi, KRAS
WT1	FLT3-TKD	0.67175	1.27493	1.48	Co_Occurence	FLT3-TKD, WT1
CSF3R	NRAS	0.67411	0.452523	0.616646	Mutually_Exclusive	CSF3R, NRAS
FLT3	PTPN11	0.678276	0.441645	0.607273	Mutually_Exclusive	FLT3, PTPN11
PTPN11	NRAS	0.679003	0.383435	0.527869	Mutually_Exclusive	NRAS, PTPN11
CEBPA	KRAS	0.687514	0.465609	0.648352	Mutually_Exclusive	CEBPA, KRAS
WT1	KIT-E17	0.689278	0.458843	0.641577	Mutually_Exclusive	KIT-E17, WT1
ASXL2	FLT3	0.69934	1.41829	1.5281	Co_Occurence	ASXL2, FLT3
ASXL2	NRAS	0.721188	1.22235	1.31813	Co_Occurence	ASXL2, NRAS
KIT	WT1	0.73126	0.589293	0.693617	Mutually_Exclusive	KIT, WT1
KIT-E17	NRAS	0.760349	1.32533	1.38064	Co_Occurence	KIT-E17, NRAS
NRAS	FLT3	0.807292	1.16366	1.19097	Co_Occurence	FLT3, NRAS
KIT-E8	EZH2	1	0	1.6015	Mutually_Exclusive	EZH2, KIT-E8
ARID2	EZH2	1	0	10.9048	Mutually_Exclusive	ARID2, EZH2
ATM	EZH2	1	0	10.9048	Mutually_Exclusive	ATM, EZH2
ATRX	EZH2	1	0	10.9048	Mutually_Exclusive	ATRX, EZH2
BRAF	EZH2	1	0	10.9048	Mutually_Exclusive	BRAF, EZH2
BUB1B	EZH2	1	0	10.9048	Mutually_Exclusive	BUB1B, EZH2
CEBPAsm	EZH2	1	0	10.9048	Mutually_Exclusive	CEBPAsm, EZH2
DIS3	EZH2	1	0	10.9048	Mutually_Exclusive	DIS3, EZH2
DNMT3A	EZH2	1	0	10.9048	Mutually_Exclusive	DNMT3A, EZH2
EED	EZH2	1	0	10.9048	Mutually_Exclusive	EED, EZH2
FBOX11	EZH2	1	0	10.9048	Mutually_Exclusive	EZH2, FBOX11
GATA1	EZH2	1	0	10.9048	Mutually_Exclusive	EZH2, GATA1
IDH2	EZH2	1	0	10.9048	Mutually_Exclusive	EZH2, IDH2
KMT2A	EZH2	1	0	10.9048	Mutually_Exclusive	EZH2, KMT2A
MAP3K1	EZH2	1	0	10.9048	Mutually_Exclusive	EZH2, MAP3K1
MAX	EZH2	1	0	10.9048	Mutually_Exclusive	EZH2, MAX
MED12	EZH2	1	0	10.9048	Mutually_Exclusive	EZH2, MED12
MN1	EZH2	1	0	10.9048	Mutually_Exclusive	EZH2, MN1
MSH6	EZH2	1	0	10.9048	Mutually_Exclusive	EZH2, MSH6
NFE2	EZH2	1	0	10.9048	Mutually_Exclusive	EZH2, NFE2
NOTCH2	EZH2	1	0	10.9048	Mutually_Exclusive	EZH2, NOTCH2
NSD1	EZH2	1	0	10.9048	Mutually_Exclusive	EZH2, NSD1
PCBP1	EZH2	1	0	10.9048	Mutually_Exclusive	EZH2, PCBP1
SMC1A	EZH2	1	0	10.9048	Mutually_Exclusive	EZH2, SMC1A
STAG2	EZH2	1	0	10.9048	Mutually_Exclusive	EZH2, STAG2
TET2	EZH2	1	0	10.9048	Mutually_Exclusive	EZH2, TET2
XPC	EZH2	1	0	10.9048	Mutually_Exclusive	EZH2, XPC
XRCC2	EZH2	1	0	10.9048	Mutually_Exclusive	EZH2, XRCC2
KIT-E8	MYC	1	0	1.6015	Mutually_Exclusive	KIT-E8, MYC
ARID2	MYC	1	0	10.9048	Mutually_Exclusive	ARID2, MYC
ATRX	MYC	1	0	10.9048	Mutually_Exclusive	ATRX, MYC
BRAF	MYC	1	0	10.9048	Mutually_Exclusive	BRAF, MYC
BUB1B	MYC	1	0	10.9048	Mutually_Exclusive	BUB1B, MYC
CEBPAsm	MYC	1	0	10.9048	Mutually_Exclusive	CEBPAsm, MYC
DIS3	MYC	1	0	10.9048	Mutually_Exclusive	DIS3, MYC
DNMT3A	MYC	1	0	10.9048	Mutually_Exclusive	DNMT3A, MYC
EED	MYC	1	0	10.9048	Mutually_Exclusive	EED, MYC
FBOX11	MYC	1	0	10.9048	Mutually_Exclusive	FBOX11, MYC
GATA1	MYC	1	0	10.9048	Mutually_Exclusive	GATA1, MYC
IDH2	MYC	1	0	10.9048	Mutually_Exclusive	IDH2, MYC
KMT2A	MYC	1	0	10.9048	Mutually_Exclusive	KMT2A, MYC
MAP3K1	MYC	1	0	10.9048	Mutually_Exclusive	MAP3K1, MYC
MED12	MYC	1	0	10.9048	Mutually_Exclusive	MED12, MYC
MN1	MYC	1	0	10.9048	Mutually_Exclusive	MN1, MYC
MSH6	MYC	1	0	10.9048	Mutually_Exclusive	MSH6, MYC
NFE2	MYC	1	0	10.9048	Mutually_Exclusive	MYC, NFE2
NOTCH2	MYC	1	0	10.9048	Mutually_Exclusive	MYC, NOTCH2
NSD1	MYC	1	0	10.9048	Mutually_Exclusive	MYC, NSD1
PCBP1	MYC	1	0	10.9048	Mutually_Exclusive	MYC, PCBP1
SMC1A	MYC	1	0	10.9048	Mutually_Exclusive	MYC, SMC1A
STAG2	MYC	1	0	10.9048	Mutually_Exclusive	MYC, STAG2
TET2	MYC	1	0	10.9048	Mutually_Exclusive	MYC, TET2
XPC	MYC	1	0	10.9048	Mutually_Exclusive	MYC, XPC
XRCC2	MYC	1	0	10.9048	Mutually_Exclusive	MYC, XRCC2
KIT-E8	NPM1	1	0	1.6015	Mutually_Exclusive	KIT-E8, NPM1
ARID2	NPM1	1	0	10.9048	Mutually_Exclusive	ARID2, NPM1
ATM	NPM1	1	0	10.9048	Mutually_Exclusive	ATM, NPM1
ATRX	NPM1	1	0	10.9048	Mutually_Exclusive	ATRX, NPM1
BRAF	NPM1	1	0	10.9048	Mutually_Exclusive	BRAF, NPM1
BUB1B	NPM1	1	0	10.9048	Mutually_Exclusive	BUB1B, NPM1
CEBPAsm	NPM1	1	0	10.9048	Mutually_Exclusive	CEBPAsm, NPM1
DIS3	NPM1	1	0	10.9048	Mutually_Exclusive	DIS3, NPM1
DNMT3A	NPM1	1	0	10.9048	Mutually_Exclusive	DNMT3A, NPM1
EED	NPM1	1	0	10.9048	Mutually_Exclusive	EED, NPM1
FBOX11	NPM1	1	0	10.9048	Mutually_Exclusive	FBOX11, NPM1
GATA1	NPM1	1	0	10.9048	Mutually_Exclusive	GATA1, NPM1
KMT2A	NPM1	1	0	10.9048	Mutually_Exclusive	KMT2A, NPM1
MAP3K1	NPM1	1	0	10.9048	Mutually_Exclusive	MAP3K1, NPM1
MAX	NPM1	1	0	10.9048	Mutually_Exclusive	MAX, NPM1
MED12	NPM1	1	0	10.9048	Mutually_Exclusive	MED12, NPM1
MN1	NPM1	1	0	10.9048	Mutually_Exclusive	MN1, NPM1
MSH6	NPM1	1	0	10.9048	Mutually_Exclusive	MSH6, NPM1
NFE2	NPM1	1	0	10.9048	Mutually_Exclusive	NFE2, NPM1
NOTCH2	NPM1	1	0	10.9048	Mutually_Exclusive	NOTCH2, NPM1
NSD1	NPM1	1	0	10.9048	Mutually_Exclusive	NPM1, NSD1
PCBP1	NPM1	1	0	10.9048	Mutually_Exclusive	NPM1, PCBP1
SMC1A	NPM1	1	0	10.9048	Mutually_Exclusive	NPM1, SMC1A
STAG2	NPM1	1	0	10.9048	Mutually_Exclusive	NPM1, STAG2
TET2	NPM1	1	0	10.9048	Mutually_Exclusive	NPM1, TET2
XPC	NPM1	1	0	10.9048	Mutually_Exclusive	NPM1, XPC
XRCC2	NPM1	1	0	10.9048	Mutually_Exclusive	NPM1, XRCC2
KIT-E8	PHF6	1	0	1.6015	Mutually_Exclusive	KIT-E8, PHF6
ARID2	PHF6	1	0	10.9048	Mutually_Exclusive	ARID2, PHF6
ATM	PHF6	1	0	10.9048	Mutually_Exclusive	ATM, PHF6
ATRX	PHF6	1	0	10.9048	Mutually_Exclusive	ATRX, PHF6
BRAF	PHF6	1	0	10.9048	Mutually_Exclusive	BRAF, PHF6
BUB1B	PHF6	1	0	10.9048	Mutually_Exclusive	BUB1B, PHF6
CEBPAsm	PHF6	1	0	10.9048	Mutually_Exclusive	CEBPAsm, PHF6
DIS3	PHF6	1	0	10.9048	Mutually_Exclusive	DIS3, PHF6
DNMT3A	PHF6	1	0	10.9048	Mutually_Exclusive	DNMT3A, PHF6
EED	PHF6	1	0	10.9048	Mutually_Exclusive	EED, PHF6
FBOX11	PHF6	1	0	10.9048	Mutually_Exclusive	FBOX11, PHF6
GATA1	PHF6	1	0	10.9048	Mutually_Exclusive	GATA1, PHF6
IDH2	PHF6	1	0	10.9048	Mutually_Exclusive	IDH2, PHF6
KMT2A	PHF6	1	0	10.9048	Mutually_Exclusive	KMT2A, PHF6
MAP3K1	PHF6	1	0	10.9048	Mutually_Exclusive	MAP3K1, PHF6
MAX	PHF6	1	0	10.9048	Mutually_Exclusive	MAX, PHF6
MED12	PHF6	1	0	10.9048	Mutually_Exclusive	MED12, PHF6
MN1	PHF6	1	0	10.9048	Mutually_Exclusive	MN1, PHF6
MSH6	PHF6	1	0	10.9048	Mutually_Exclusive	MSH6, PHF6
NFE2	PHF6	1	0	10.9048	Mutually_Exclusive	NFE2, PHF6
NOTCH2	PHF6	1	0	10.9048	Mutually_Exclusive	NOTCH2, PHF6
NSD1	PHF6	1	0	10.9048	Mutually_Exclusive	NSD1, PHF6
PCBP1	PHF6	1	0	10.9048	Mutually_Exclusive	PCBP1, PHF6
SMC1A	PHF6	1	0	10.9048	Mutually_Exclusive	PHF6, SMC1A
STAG2	PHF6	1	0	10.9048	Mutually_Exclusive	PHF6, STAG2
TET2	PHF6	1	0	10.9048	Mutually_Exclusive	PHF6, TET2
XPC	PHF6	1	0	10.9048	Mutually_Exclusive	PHF6, XPC
XRCC2	PHF6	1	0	10.9048	Mutually_Exclusive	PHF6, XRCC2
KIT-E8	SETD2	1	0	1.6015	Mutually_Exclusive	KIT-E8, SETD2
ARID2	SETD2	1	0	10.9048	Mutually_Exclusive	ARID2, SETD2
ATM	SETD2	1	0	10.9048	Mutually_Exclusive	ATM, SETD2
ATRX	SETD2	1	0	10.9048	Mutually_Exclusive	ATRX, SETD2
BRAF	SETD2	1	0	10.9048	Mutually_Exclusive	BRAF, SETD2
BUB1B	SETD2	1	0	10.9048	Mutually_Exclusive	BUB1B, SETD2
CEBPAsm	SETD2	1	0	10.9048	Mutually_Exclusive	CEBPAsm, SETD2
DIS3	SETD2	1	0	10.9048	Mutually_Exclusive	DIS3, SETD2
DNMT3A	SETD2	1	0	10.9048	Mutually_Exclusive	DNMT3A, SETD2
EED	SETD2	1	0	10.9048	Mutually_Exclusive	EED, SETD2
FBOX11	SETD2	1	0	10.9048	Mutually_Exclusive	FBOX11, SETD2
GATA1	SETD2	1	0	10.9048	Mutually_Exclusive	GATA1, SETD2
IDH2	SETD2	1	0	10.9048	Mutually_Exclusive	IDH2, SETD2
KMT2A	SETD2	1	0	10.9048	Mutually_Exclusive	KMT2A, SETD2
MAP3K1	SETD2	1	0	10.9048	Mutually_Exclusive	MAP3K1, SETD2
MAX	SETD2	1	0	10.9048	Mutually_Exclusive	MAX, SETD2
MED12	SETD2	1	0	10.9048	Mutually_Exclusive	MED12, SETD2
MN1	SETD2	1	0	10.9048	Mutually_Exclusive	MN1, SETD2
MSH6	SETD2	1	0	10.9048	Mutually_Exclusive	MSH6, SETD2
NFE2	SETD2	1	0	10.9048	Mutually_Exclusive	NFE2, SETD2
NOTCH2	SETD2	1	0	10.9048	Mutually_Exclusive	NOTCH2, SETD2
NSD1	SETD2	1	0	10.9048	Mutually_Exclusive	NSD1, SETD2
PCBP1	SETD2	1	0	10.9048	Mutually_Exclusive	PCBP1, SETD2
SMC1A	SETD2	1	0	10.9048	Mutually_Exclusive	SETD2, SMC1A
STAG2	SETD2	1	0	10.9048	Mutually_Exclusive	SETD2, STAG2
TET2	SETD2	1	0	10.9048	Mutually_Exclusive	SETD2, TET2
XPC	SETD2	1	0	10.9048	Mutually_Exclusive	SETD2, XPC
XRCC2	SETD2	1	0	10.9048	Mutually_Exclusive	SETD2, XRCC2
KIT-E8	TP53	1	0	1.6015	Mutually_Exclusive	KIT-E8, TP53
ARID2	TP53	1	0	10.9048	Mutually_Exclusive	ARID2, TP53
ATM	TP53	1	0	10.9048	Mutually_Exclusive	ATM, TP53
ATRX	TP53	1	0	10.9048	Mutually_Exclusive	ATRX, TP53
BRAF	TP53	1	0	10.9048	Mutually_Exclusive	BRAF, TP53
BUB1B	TP53	1	0	10.9048	Mutually_Exclusive	BUB1B, TP53
CEBPAsm	TP53	1	0	10.9048	Mutually_Exclusive	CEBPAsm, TP53
DIS3	TP53	1	0	10.9048	Mutually_Exclusive	DIS3, TP53
DNMT3A	TP53	1	0	10.9048	Mutually_Exclusive	DNMT3A, TP53
EED	TP53	1	0	10.9048	Mutually_Exclusive	EED, TP53
FBOX11	TP53	1	0	10.9048	Mutually_Exclusive	FBOX11, TP53
GATA1	TP53	1	0	10.9048	Mutually_Exclusive	GATA1, TP53
IDH2	TP53	1	0	10.9048	Mutually_Exclusive	IDH2, TP53
KMT2A	TP53	1	0	10.9048	Mutually_Exclusive	KMT2A, TP53
MAP3K1	TP53	1	0	10.9048	Mutually_Exclusive	MAP3K1, TP53
MAX	TP53	1	0	10.9048	Mutually_Exclusive	MAX, TP53
MED12	TP53	1	0	10.9048	Mutually_Exclusive	MED12, TP53
MN1	TP53	1	0	10.9048	Mutually_Exclusive	MN1, TP53
MSH6	TP53	1	0	10.9048	Mutually_Exclusive	MSH6, TP53
NFE2	TP53	1	0	10.9048	Mutually_Exclusive	NFE2, TP53
NOTCH2	TP53	1	0	10.9048	Mutually_Exclusive	NOTCH2, TP53
NSD1	TP53	1	0	10.9048	Mutually_Exclusive	NSD1, TP53
PCBP1	TP53	1	0	10.9048	Mutually_Exclusive	PCBP1, TP53
SMC1A	TP53	1	0	10.9048	Mutually_Exclusive	SMC1A, TP53
STAG2	TP53	1	0	10.9048	Mutually_Exclusive	STAG2, TP53
TET2	TP53	1	0	10.9048	Mutually_Exclusive	TET2, TP53
XPC	TP53	1	0	10.9048	Mutually_Exclusive	TP53, XPC
XRCC2	TP53	1	0	10.9048	Mutually_Exclusive	TP53, XRCC2
KIT-E8	U2AF1	1	0	1.6015	Mutually_Exclusive	KIT-E8, U2AF1
ARID2	U2AF1	1	0	10.9048	Mutually_Exclusive	ARID2, U2AF1
ATM	U2AF1	1	0	10.9048	Mutually_Exclusive	ATM, U2AF1
ATRX	U2AF1	1	0	10.9048	Mutually_Exclusive	ATRX, U2AF1
BRAF	U2AF1	1	0	10.9048	Mutually_Exclusive	BRAF, U2AF1
BUB1B	U2AF1	1	0	10.9048	Mutually_Exclusive	BUB1B, U2AF1
CEBPAsm	U2AF1	1	0	10.9048	Mutually_Exclusive	CEBPAsm, U2AF1
DIS3	U2AF1	1	0	10.9048	Mutually_Exclusive	DIS3, U2AF1
DNMT3A	U2AF1	1	0	10.9048	Mutually_Exclusive	DNMT3A, U2AF1
EED	U2AF1	1	0	10.9048	Mutually_Exclusive	EED, U2AF1
FBOX11	U2AF1	1	0	10.9048	Mutually_Exclusive	FBOX11, U2AF1
GATA1	U2AF1	1	0	10.9048	Mutually_Exclusive	GATA1, U2AF1
IDH2	U2AF1	1	0	10.9048	Mutually_Exclusive	IDH2, U2AF1
KMT2A	U2AF1	1	0	10.9048	Mutually_Exclusive	KMT2A, U2AF1
MAP3K1	U2AF1	1	0	10.9048	Mutually_Exclusive	MAP3K1, U2AF1
MAX	U2AF1	1	0	10.9048	Mutually_Exclusive	MAX, U2AF1
MED12	U2AF1	1	0	10.9048	Mutually_Exclusive	MED12, U2AF1
MN1	U2AF1	1	0	10.9048	Mutually_Exclusive	MN1, U2AF1
MSH6	U2AF1	1	0	10.9048	Mutually_Exclusive	MSH6, U2AF1
NFE2	U2AF1	1	0	10.9048	Mutually_Exclusive	NFE2, U2AF1
NOTCH2	U2AF1	1	0	10.9048	Mutually_Exclusive	NOTCH2, U2AF1
NSD1	U2AF1	1	0	10.9048	Mutually_Exclusive	NSD1, U2AF1
PCBP1	U2AF1	1	0	10.9048	Mutually_Exclusive	PCBP1, U2AF1
SMC1A	U2AF1	1	0	10.9048	Mutually_Exclusive	SMC1A, U2AF1
STAG2	U2AF1	1	0	10.9048	Mutually_Exclusive	STAG2, U2AF1
TET2	U2AF1	1	0	10.9048	Mutually_Exclusive	TET2, U2AF1
XPC	U2AF1	1	0	10.9048	Mutually_Exclusive	U2AF1, XPC
XRCC2	U2AF1	1	0	10.9048	Mutually_Exclusive	U2AF1, XRCC2
EP300	NRAS	1	0.933871	1.18735	Mutually_Exclusive	EP300, NRAS
NF1	NRAS	1	0.933871	1.18735	Mutually_Exclusive	NF1, NRAS
RAD21	NRAS	1	0.933871	1.18735	Mutually_Exclusive	NRAS, RAD21
ASXL1	NRAS	1	0	0.542857	Mutually_Exclusive	ASXL1, NRAS
DNM2	NRAS	1	0	0.542857	Mutually_Exclusive	DNM2, NRAS
IKZF1	NRAS	1	0	0.542857	Mutually_Exclusive	IKZF1, NRAS
JAK2	NRAS	1	0	0.542857	Mutually_Exclusive	JAK2, NRAS
KMT2D	NRAS	1	0	0.542857	Mutually_Exclusive	KMT2D, NRAS
PTEN	NRAS	1	0	0.542857	Mutually_Exclusive	NRAS, PTEN
KIT-E8	FLT3	1	0.912786	1.05031	Mutually_Exclusive	FLT3, KIT-E8
EZH2	FLT3	1	0	0.438596	Mutually_Exclusive	EZH2, FLT3
MYC	FLT3	1	0	0.438596	Mutually_Exclusive	FLT3, MYC
PHF6	FLT3	1	0	0.438596	Mutually_Exclusive	FLT3, PHF6
SETD2	FLT3	1	0	0.438596	Mutually_Exclusive	FLT3, SETD2
TP53	FLT3	1	0	0.438596	Mutually_Exclusive	FLT3, TP53
U2AF1	FLT3	1	0	0.438596	Mutually_Exclusive	FLT3, U2AF1
ARID2	FLT3	1	0	1.04678	Mutually_Exclusive	ARID2, FLT3
ATM	FLT3	1	0	1.04678	Mutually_Exclusive	ATM, FLT3
ATRX	FLT3	1	0	1.04678	Mutually_Exclusive	ATRX, FLT3
BRAF	FLT3	1	0	1.04678	Mutually_Exclusive	BRAF, FLT3
BUB1B	FLT3	1	0	1.04678	Mutually_Exclusive	BUB1B, FLT3
DIS3	FLT3	1	0	1.04678	Mutually_Exclusive	DIS3, FLT3
DNMT3A	FLT3	1	0	1.04678	Mutually_Exclusive	DNMT3A, FLT3
GATA1	FLT3	1	0	1.04678	Mutually_Exclusive	FLT3, GATA1
MAP3K1	FLT3	1	0	1.04678	Mutually_Exclusive	FLT3, MAP3K1
MAX	FLT3	1	0	1.04678	Mutually_Exclusive	FLT3, MAX
MED12	FLT3	1	0	1.04678	Mutually_Exclusive	FLT3, MED12
MN1	FLT3	1	0	1.04678	Mutually_Exclusive	FLT3, MN1
MSH6	FLT3	1	0	1.04678	Mutually_Exclusive	FLT3, MSH6
NFE2	FLT3	1	0	1.04678	Mutually_Exclusive	FLT3, NFE2
NSD1	FLT3	1	0	1.04678	Mutually_Exclusive	FLT3, NSD1
PCBP1	FLT3	1	0	1.04678	Mutually_Exclusive	FLT3, PCBP1
SMC1A	FLT3	1	0	1.04678	Mutually_Exclusive	FLT3, SMC1A
STAG2	FLT3	1	0	1.04678	Mutually_Exclusive	FLT3, STAG2
TET2	FLT3	1	0	1.04678	Mutually_Exclusive	FLT3, TET2
XPC	FLT3	1	0	1.04678	Mutually_Exclusive	FLT3, XPC
XRCC2	FLT3	1	0	1.04678	Mutually_Exclusive	FLT3, XRCC2
ASXL1	CEBPA	1	0	0.941463	Mutually_Exclusive	ASXL1, CEBPA
BRCA2	CEBPA	1	0	0.941463	Mutually_Exclusive	BRCA2, CEBPA
CBL	CEBPA	1	0	0.941463	Mutually_Exclusive	CBL, CEBPA
CCND2	CEBPA	1	0	0.941463	Mutually_Exclusive	CCND2, CEBPA
DNM2	CEBPA	1	0	0.941463	Mutually_Exclusive	CEBPA, DNM2
DXH15	CEBPA	1	0	0.941463	Mutually_Exclusive	CEBPA, DXH15
IKZF1	CEBPA	1	0	0.941463	Mutually_Exclusive	CEBPA, IKZF1
JAK2	CEBPA	1	0	0.941463	Mutually_Exclusive	CEBPA, JAK2
KMT2D	CEBPA	1	0	0.941463	Mutually_Exclusive	CEBPA, KMT2D
MGA	CEBPA	1	0	0.941463	Mutually_Exclusive	CEBPA, MGA
RUNX1	CEBPA	1	0	0.941463	Mutually_Exclusive	CEBPA, RUNX1
SRSF2	CEBPA	1	0	0.941463	Mutually_Exclusive	CEBPA, SRSF2
UBTF	CEBPA	1	0	0.941463	Mutually_Exclusive	CEBPA, UBTF
CSF3R	KIT-E17	1	1.06609	1.43672	Co_Occurence	CSF3R, KIT-E17
ETV6	FLT3-TKD	1	0	0.770115	Mutually_Exclusive	ETV6, FLT3-TKD
EZH2	FLT3-TKD	1	0	1	Mutually_Exclusive	EZH2, FLT3-TKD
MYC	FLT3-TKD	1	0	1	Mutually_Exclusive	FLT3-TKD, MYC
NPM1	FLT3-TKD	1	0	1	Mutually_Exclusive	FLT3-TKD, NPM1
PHF6	FLT3-TKD	1	0	1	Mutually_Exclusive	FLT3-TKD, PHF6
SETD2	FLT3-TKD	1	0	1	Mutually_Exclusive	FLT3-TKD, SETD2
TP53	FLT3-TKD	1	0	1	Mutually_Exclusive	FLT3-TKD, TP53
U2AF1	FLT3-TKD	1	0	1	Mutually_Exclusive	FLT3-TKD, U2AF1
CTCF	WT1	1	0	0.770115	Mutually_Exclusive	CTCF, WT1
EP300	WT1	1	0	0.770115	Mutually_Exclusive	EP300, WT1
ETV6	WT1	1	0	0.770115	Mutually_Exclusive	ETV6, WT1
KDM6A	WT1	1	0	0.770115	Mutually_Exclusive	KDM6A, WT1
NF1	WT1	1	0	0.770115	Mutually_Exclusive	NF1, WT1
RAD21	WT1	1	0	0.770115	Mutually_Exclusive	RAD21, WT1
EZH2	WT1	1	0	1	Mutually_Exclusive	EZH2, WT1
MYC	WT1	1	0	1	Mutually_Exclusive	MYC, WT1
NPM1	WT1	1	0	1	Mutually_Exclusive	NPM1, WT1
PHF6	WT1	1	0	1	Mutually_Exclusive	PHF6, WT1
SETD2	WT1	1	0	1	Mutually_Exclusive	SETD2, WT1
TP53	WT1	1	0	1	Mutually_Exclusive	TP53, WT1
GATA2	FLT3-ITD	1	0	0.738182	Mutually_Exclusive	FLT3-ITD, GATA2
EZH2	FLT3-ITD	1	0	1.18286	Mutually_Exclusive	EZH2, FLT3-ITD
MYC	FLT3-ITD	1	0	1.18286	Mutually_Exclusive	FLT3-ITD, MYC
PHF6	FLT3-ITD	1	0	1.18286	Mutually_Exclusive	FLT3-ITD, PHF6
SETD2	FLT3-ITD	1	0	1.18286	Mutually_Exclusive	FLT3-ITD, SETD2
TP53	FLT3-ITD	1	0	1.18286	Mutually_Exclusive	FLT3-ITD, TP53
U2AF1	FLT3-ITD	1	0	1.18286	Mutually_Exclusive	FLT3-ITD, U2AF1
NRAS	KRAS	1	1.05753	1.14861	Co_Occurence	KRAS, NRAS
CSF3R	KRAS	1	0	0.582609	Mutually_Exclusive	CSF3R, KRAS
EZH2	KRAS	1	0	1.29814	Mutually_Exclusive	EZH2, KRAS
MYC	KRAS	1	0	1.29814	Mutually_Exclusive	KRAS, MYC
NPM1	KRAS	1	0	1.29814	Mutually_Exclusive	KRAS, NPM1
PHF6	KRAS	1	0	1.29814	Mutually_Exclusive	KRAS, PHF6
SETD2	KRAS	1	0	1.29814	Mutually_Exclusive	KRAS, SETD2
U2AF1	KRAS	1	0	1.29814	Mutually_Exclusive	KRAS, U2AF1
GATA2	ASXL2	1	0	0.896104	Mutually_Exclusive	ASXL2, GATA2
MYC	ASXL2	1	0	1.43537	Mutually_Exclusive	ASXL2, MYC
NPM1	ASXL2	1	0	1.43537	Mutually_Exclusive	ASXL2, NPM1
PHF6	ASXL2	1	0	1.43537	Mutually_Exclusive	ASXL2, PHF6
SETD2	ASXL2	1	0	1.43537	Mutually_Exclusive	ASXL2, SETD2
TP53	ASXL2	1	0	1.43537	Mutually_Exclusive	ASXL2, TP53
ASXL1	ASXL2	1	0	2.02857	Mutually_Exclusive	ASXL1, ASXL2
BRCA2	ASXL2	1	0	2.02857	Mutually_Exclusive	ASXL2, BRCA2
CBL	ASXL2	1	0	2.02857	Mutually_Exclusive	ASXL2, CBL
DNM2	ASXL2	1	0	2.02857	Mutually_Exclusive	ASXL2, DNM2
DXH15	ASXL2	1	0	2.02857	Mutually_Exclusive	ASXL2, DXH15
IKZF1	ASXL2	1	0	2.02857	Mutually_Exclusive	ASXL2, IKZF1
JAK2	ASXL2	1	0	2.02857	Mutually_Exclusive	ASXL2, JAK2
KMT2C	ASXL2	1	0	2.02857	Mutually_Exclusive	ASXL2, KMT2C
KMT2D	ASXL2	1	0	2.02857	Mutually_Exclusive	ASXL2, KMT2D
MGA	ASXL2	1	0	2.02857	Mutually_Exclusive	ASXL2, MGA
PTEN	ASXL2	1	0	2.02857	Mutually_Exclusive	ASXL2, PTEN
RUNX1	ASXL2	1	0	2.02857	Mutually_Exclusive	ASXL2, RUNX1
SRSF2	ASXL2	1	0	2.02857	Mutually_Exclusive	ASXL2, SRSF2
UBTF	ASXL2	1	0	2.02857	Mutually_Exclusive	ASXL2, UBTF
CTCF	KIT-E8	1	0	1.23392	Mutually_Exclusive	CTCF, KIT-E8
EP300	KIT-E8	1	0	1.23392	Mutually_Exclusive	EP300, KIT-E8
ETV6	KIT-E8	1	0	1.23392	Mutually_Exclusive	ETV6, KIT-E8
NF1	KIT-E8	1	0	1.23392	Mutually_Exclusive	KIT-E8, NF1
RAD21	KIT-E8	1	0	1.23392	Mutually_Exclusive	KIT-E8, RAD21
ARID2	KIT-E8	1	0	3.80702	Mutually_Exclusive	ARID2, KIT-E8
ATM	KIT-E8	1	0	3.80702	Mutually_Exclusive	ATM, KIT-E8
ATRX	KIT-E8	1	0	3.80702	Mutually_Exclusive	ATRX, KIT-E8
BRAF	KIT-E8	1	0	3.80702	Mutually_Exclusive	BRAF, KIT-E8
CEBPAsm	KIT-E8	1	0	3.80702	Mutually_Exclusive	CEBPAsm, KIT-E8
DNMT3A	KIT-E8	1	0	3.80702	Mutually_Exclusive	DNMT3A, KIT-E8
EED	KIT-E8	1	0	3.80702	Mutually_Exclusive	EED, KIT-E8
FBOX11	KIT-E8	1	0	3.80702	Mutually_Exclusive	FBOX11, KIT-E8
GATA1	KIT-E8	1	0	3.80702	Mutually_Exclusive	GATA1, KIT-E8
IDH2	KIT-E8	1	0	3.80702	Mutually_Exclusive	IDH2, KIT-E8
KMT2A	KIT-E8	1	0	3.80702	Mutually_Exclusive	KIT-E8, KMT2A
MAX	KIT-E8	1	0	3.80702	Mutually_Exclusive	KIT-E8, MAX
MED12	KIT-E8	1	0	3.80702	Mutually_Exclusive	KIT-E8, MED12
MN1	KIT-E8	1	0	3.80702	Mutually_Exclusive	KIT-E8, MN1
MSH6	KIT-E8	1	0	3.80702	Mutually_Exclusive	KIT-E8, MSH6
NFE2	KIT-E8	1	0	3.80702	Mutually_Exclusive	KIT-E8, NFE2
NOTCH2	KIT-E8	1	0	3.80702	Mutually_Exclusive	KIT-E8, NOTCH2
NSD1	KIT-E8	1	0	3.80702	Mutually_Exclusive	KIT-E8, NSD1
PCBP1	KIT-E8	1	0	3.80702	Mutually_Exclusive	KIT-E8, PCBP1
SMC1A	KIT-E8	1	0	3.80702	Mutually_Exclusive	KIT-E8, SMC1A
STAG2	KIT-E8	1	0	3.80702	Mutually_Exclusive	KIT-E8, STAG2
TET2	KIT-E8	1	0	3.80702	Mutually_Exclusive	KIT-E8, TET2
XPC	KIT-E8	1	0	3.80702	Mutually_Exclusive	KIT-E8, XPC
XRCC2	KIT-E8	1	0	3.80702	Mutually_Exclusive	KIT-E8, XRCC2
ARID2	PTPN11	1	0	4.29412	Mutually_Exclusive	ARID2, PTPN11
ATM	PTPN11	1	0	4.29412	Mutually_Exclusive	ATM, PTPN11
ATRX	PTPN11	1	0	4.29412	Mutually_Exclusive	ATRX, PTPN11
BRAF	PTPN11	1	0	4.29412	Mutually_Exclusive	BRAF, PTPN11
BUB1B	PTPN11	1	0	4.29412	Mutually_Exclusive	BUB1B, PTPN11
CEBPAsm	PTPN11	1	0	4.29412	Mutually_Exclusive	CEBPAsm, PTPN11
DIS3	PTPN11	1	0	4.29412	Mutually_Exclusive	DIS3, PTPN11
DNMT3A	PTPN11	1	0	4.29412	Mutually_Exclusive	DNMT3A, PTPN11
EED	PTPN11	1	0	4.29412	Mutually_Exclusive	EED, PTPN11
FBOX11	PTPN11	1	0	4.29412	Mutually_Exclusive	FBOX11, PTPN11
GATA1	PTPN11	1	0	4.29412	Mutually_Exclusive	GATA1, PTPN11
IDH2	PTPN11	1	0	4.29412	Mutually_Exclusive	IDH2, PTPN11
KMT2A	PTPN11	1	0	4.29412	Mutually_Exclusive	KMT2A, PTPN11
MAP3K1	PTPN11	1	0	4.29412	Mutually_Exclusive	MAP3K1, PTPN11
MAX	PTPN11	1	0	4.29412	Mutually_Exclusive	MAX, PTPN11
MED12	PTPN11	1	0	4.29412	Mutually_Exclusive	MED12, PTPN11
MN1	PTPN11	1	0	4.29412	Mutually_Exclusive	MN1, PTPN11
MSH6	PTPN11	1	0	4.29412	Mutually_Exclusive	MSH6, PTPN11
NFE2	PTPN11	1	0	4.29412	Mutually_Exclusive	NFE2, PTPN11
NOTCH2	PTPN11	1	0	4.29412	Mutually_Exclusive	NOTCH2, PTPN11
NSD1	PTPN11	1	0	4.29412	Mutually_Exclusive	NSD1, PTPN11
PCBP1	PTPN11	1	0	4.29412	Mutually_Exclusive	PCBP1, PTPN11
SMC1A	PTPN11	1	0	4.29412	Mutually_Exclusive	PTPN11, SMC1A
STAG2	PTPN11	1	0	4.29412	Mutually_Exclusive	PTPN11, STAG2
TET2	PTPN11	1	0	4.29412	Mutually_Exclusive	PTPN11, TET2
XRCC2	PTPN11	1	0	4.29412	Mutually_Exclusive	PTPN11, XRCC2
ARID2	CSF3R	1	0	4.91111	Mutually_Exclusive	ARID2, CSF3R
ATM	CSF3R	1	0	4.91111	Mutually_Exclusive	ATM, CSF3R
ATRX	CSF3R	1	0	4.91111	Mutually_Exclusive	ATRX, CSF3R
BRAF	CSF3R	1	0	4.91111	Mutually_Exclusive	BRAF, CSF3R
BUB1B	CSF3R	1	0	4.91111	Mutually_Exclusive	BUB1B, CSF3R
CEBPAsm	CSF3R	1	0	4.91111	Mutually_Exclusive	CEBPAsm, CSF3R
DIS3	CSF3R	1	0	4.91111	Mutually_Exclusive	CSF3R, DIS3
DNMT3A	CSF3R	1	0	4.91111	Mutually_Exclusive	CSF3R, DNMT3A
EED	CSF3R	1	0	4.91111	Mutually_Exclusive	CSF3R, EED
FBOX11	CSF3R	1	0	4.91111	Mutually_Exclusive	CSF3R, FBOX11
GATA1	CSF3R	1	0	4.91111	Mutually_Exclusive	CSF3R, GATA1
IDH2	CSF3R	1	0	4.91111	Mutually_Exclusive	CSF3R, IDH2
MAP3K1	CSF3R	1	0	4.91111	Mutually_Exclusive	CSF3R, MAP3K1
MAX	CSF3R	1	0	4.91111	Mutually_Exclusive	CSF3R, MAX
MED12	CSF3R	1	0	4.91111	Mutually_Exclusive	CSF3R, MED12
MN1	CSF3R	1	0	4.91111	Mutually_Exclusive	CSF3R, MN1
MSH6	CSF3R	1	0	4.91111	Mutually_Exclusive	CSF3R, MSH6
NFE2	CSF3R	1	0	4.91111	Mutually_Exclusive	CSF3R, NFE2
NOTCH2	CSF3R	1	0	4.91111	Mutually_Exclusive	CSF3R, NOTCH2
NSD1	CSF3R	1	0	4.91111	Mutually_Exclusive	CSF3R, NSD1
PCBP1	CSF3R	1	0	4.91111	Mutually_Exclusive	CSF3R, PCBP1
SMC1A	CSF3R	1	0	4.91111	Mutually_Exclusive	CSF3R, SMC1A
STAG2	CSF3R	1	0	4.91111	Mutually_Exclusive	CSF3R, STAG2
TET2	CSF3R	1	0	4.91111	Mutually_Exclusive	CSF3R, TET2
XPC	CSF3R	1	0	4.91111	Mutually_Exclusive	CSF3R, XPC
XRCC2	CSF3R	1	0	4.91111	Mutually_Exclusive	CSF3R, XRCC2
ARID2	GATA2	1	0	6.81818	Mutually_Exclusive	ARID2, GATA2
ATM	GATA2	1	0	6.81818	Mutually_Exclusive	ATM, GATA2
ATRX	GATA2	1	0	6.81818	Mutually_Exclusive	ATRX, GATA2
BRAF	GATA2	1	0	6.81818	Mutually_Exclusive	BRAF, GATA2
BUB1B	GATA2	1	0	6.81818	Mutually_Exclusive	BUB1B, GATA2
CEBPAsm	GATA2	1	0	6.81818	Mutually_Exclusive	CEBPAsm, GATA2
DIS3	GATA2	1	0	6.81818	Mutually_Exclusive	DIS3, GATA2
DNMT3A	GATA2	1	0	6.81818	Mutually_Exclusive	DNMT3A, GATA2
EED	GATA2	1	0	6.81818	Mutually_Exclusive	EED, GATA2
FBOX11	GATA2	1	0	6.81818	Mutually_Exclusive	FBOX11, GATA2
GATA1	GATA2	1	0	6.81818	Mutually_Exclusive	GATA1, GATA2
IDH2	GATA2	1	0	6.81818	Mutually_Exclusive	GATA2, IDH2
KMT2A	GATA2	1	0	6.81818	Mutually_Exclusive	GATA2, KMT2A
MAP3K1	GATA2	1	0	6.81818	Mutually_Exclusive	GATA2, MAP3K1
MAX	GATA2	1	0	6.81818	Mutually_Exclusive	GATA2, MAX
MED12	GATA2	1	0	6.81818	Mutually_Exclusive	GATA2, MED12
MN1	GATA2	1	0	6.81818	Mutually_Exclusive	GATA2, MN1
MSH6	GATA2	1	0	6.81818	Mutually_Exclusive	GATA2, MSH6
NFE2	GATA2	1	0	6.81818	Mutually_Exclusive	GATA2, NFE2
NOTCH2	GATA2	1	0	6.81818	Mutually_Exclusive	GATA2, NOTCH2
NSD1	GATA2	1	0	6.81818	Mutually_Exclusive	GATA2, NSD1
PCBP1	GATA2	1	0	6.81818	Mutually_Exclusive	GATA2, PCBP1
SMC1A	GATA2	1	0	6.81818	Mutually_Exclusive	GATA2, SMC1A
STAG2	GATA2	1	0	6.81818	Mutually_Exclusive	GATA2, STAG2
TET2	GATA2	1	0	6.81818	Mutually_Exclusive	GATA2, TET2
XPC	GATA2	1	0	6.81818	Mutually_Exclusive	GATA2, XPC
XRCC2	GATA2	1	0	6.81818	Mutually_Exclusive	GATA2, XRCC2
EP300	CTCF	1	0	2.7284	Mutually_Exclusive	CTCF, EP300
KDM6A	CTCF	1	0	2.7284	Mutually_Exclusive	CTCF, KDM6A
NF1	CTCF	1	0	2.7284	Mutually_Exclusive	CTCF, NF1
RAD21	CTCF	1	0	2.7284	Mutually_Exclusive	CTCF, RAD21
KIT	EP300	1	1.2475	1.58309	Co_Occurence	EP300, KIT
ETV6	EP300	1	0	2.7284	Mutually_Exclusive	EP300, ETV6
KDM6A	EP300	1	0	2.7284	Mutually_Exclusive	EP300, KDM6A
RAD21	EP300	1	0	2.7284	Mutually_Exclusive	EP300, RAD21
KDM6A	ETV6	1	0	2.7284	Mutually_Exclusive	ETV6, KDM6A
NF1	ETV6	1	0	2.7284	Mutually_Exclusive	ETV6, NF1
KIT	KDM6A	1	1.2475	1.58309	Co_Occurence	KDM6A, KIT
NF1	KDM6A	1	0	2.7284	Mutually_Exclusive	KDM6A, NF1
RAD21	KDM6A	1	0	2.7284	Mutually_Exclusive	KDM6A, RAD21
KIT	NF1	1	1.2475	1.58309	Co_Occurence	KIT, NF1
RAD21	NF1	1	0	2.7284	Mutually_Exclusive	NF1, RAD21
KIT	RAD21	1	1.2475	1.58309	Co_Occurence	KIT, RAD21
CEBPA	NPM1	1	0	0.665505	Mutually_Exclusive	CEBPA, NPM1
CEBPA	SETD2	1	0	0.665505	Mutually_Exclusive	CEBPA, SETD2
CEBPA	TP53	1	0	0.665505	Mutually_Exclusive	CEBPA, TP53
CEBPA	U2AF1	1	0	0.665505	Mutually_Exclusive	CEBPA, U2AF1
ARID2	ASXL1	1	0	15.4	Mutually_Exclusive	ARID2, ASXL1
ATM	ASXL1	1	0	15.4	Mutually_Exclusive	ASXL1, ATM
ATRX	ASXL1	1	0	15.4	Mutually_Exclusive	ASXL1, ATRX
BRAF	ASXL1	1	0	15.4	Mutually_Exclusive	ASXL1, BRAF
BUB1B	ASXL1	1	0	15.4	Mutually_Exclusive	ASXL1, BUB1B
CEBPAsm	ASXL1	1	0	15.4	Mutually_Exclusive	ASXL1, CEBPAsm
DIS3	ASXL1	1	0	15.4	Mutually_Exclusive	ASXL1, DIS3
DNMT3A	ASXL1	1	0	15.4	Mutually_Exclusive	ASXL1, DNMT3A
EED	ASXL1	1	0	15.4	Mutually_Exclusive	ASXL1, EED
FBOX11	ASXL1	1	0	15.4	Mutually_Exclusive	ASXL1, FBOX11
GATA1	ASXL1	1	0	15.4	Mutually_Exclusive	ASXL1, GATA1
IDH2	ASXL1	1	0	15.4	Mutually_Exclusive	ASXL1, IDH2
KMT2A	ASXL1	1	0	15.4	Mutually_Exclusive	ASXL1, KMT2A
MAP3K1	ASXL1	1	0	15.4	Mutually_Exclusive	ASXL1, MAP3K1
MAX	ASXL1	1	0	15.4	Mutually_Exclusive	ASXL1, MAX
MED12	ASXL1	1	0	15.4	Mutually_Exclusive	ASXL1, MED12
MN1	ASXL1	1	0	15.4	Mutually_Exclusive	ASXL1, MN1
MSH6	ASXL1	1	0	15.4	Mutually_Exclusive	ASXL1, MSH6
NFE2	ASXL1	1	0	15.4	Mutually_Exclusive	ASXL1, NFE2
NOTCH2	ASXL1	1	0	15.4	Mutually_Exclusive	ASXL1, NOTCH2
NSD1	ASXL1	1	0	15.4	Mutually_Exclusive	ASXL1, NSD1
PCBP1	ASXL1	1	0	15.4	Mutually_Exclusive	ASXL1, PCBP1
SMC1A	ASXL1	1	0	15.4	Mutually_Exclusive	ASXL1, SMC1A
STAG2	ASXL1	1	0	15.4	Mutually_Exclusive	ASXL1, STAG2
TET2	ASXL1	1	0	15.4	Mutually_Exclusive	ASXL1, TET2
XPC	ASXL1	1	0	15.4	Mutually_Exclusive	ASXL1, XPC
XRCC2	ASXL1	1	0	15.4	Mutually_Exclusive	ASXL1, XRCC2
ARID2	BRCA2	1	0	15.4	Mutually_Exclusive	ARID2, BRCA2
ATM	BRCA2	1	0	15.4	Mutually_Exclusive	ATM, BRCA2
ATRX	BRCA2	1	0	15.4	Mutually_Exclusive	ATRX, BRCA2
BRAF	BRCA2	1	0	15.4	Mutually_Exclusive	BRAF, BRCA2
BUB1B	BRCA2	1	0	15.4	Mutually_Exclusive	BRCA2, BUB1B
CEBPAsm	BRCA2	1	0	15.4	Mutually_Exclusive	BRCA2, CEBPAsm
DIS3	BRCA2	1	0	15.4	Mutually_Exclusive	BRCA2, DIS3
DNMT3A	BRCA2	1	0	15.4	Mutually_Exclusive	BRCA2, DNMT3A
EED	BRCA2	1	0	15.4	Mutually_Exclusive	BRCA2, EED
FBOX11	BRCA2	1	0	15.4	Mutually_Exclusive	BRCA2, FBOX11
GATA1	BRCA2	1	0	15.4	Mutually_Exclusive	BRCA2, GATA1
IDH2	BRCA2	1	0	15.4	Mutually_Exclusive	BRCA2, IDH2
KMT2A	BRCA2	1	0	15.4	Mutually_Exclusive	BRCA2, KMT2A
MAP3K1	BRCA2	1	0	15.4	Mutually_Exclusive	BRCA2, MAP3K1
MAX	BRCA2	1	0	15.4	Mutually_Exclusive	BRCA2, MAX
MED12	BRCA2	1	0	15.4	Mutually_Exclusive	BRCA2, MED12
MN1	BRCA2	1	0	15.4	Mutually_Exclusive	BRCA2, MN1
MSH6	BRCA2	1	0	15.4	Mutually_Exclusive	BRCA2, MSH6
NFE2	BRCA2	1	0	15.4	Mutually_Exclusive	BRCA2, NFE2
NOTCH2	BRCA2	1	0	15.4	Mutually_Exclusive	BRCA2, NOTCH2
NSD1	BRCA2	1	0	15.4	Mutually_Exclusive	BRCA2, NSD1
PCBP1	BRCA2	1	0	15.4	Mutually_Exclusive	BRCA2, PCBP1
SMC1A	BRCA2	1	0	15.4	Mutually_Exclusive	BRCA2, SMC1A
STAG2	BRCA2	1	0	15.4	Mutually_Exclusive	BRCA2, STAG2
TET2	BRCA2	1	0	15.4	Mutually_Exclusive	BRCA2, TET2
XPC	BRCA2	1	0	15.4	Mutually_Exclusive	BRCA2, XPC
XRCC2	BRCA2	1	0	15.4	Mutually_Exclusive	BRCA2, XRCC2
ARID2	CBL	1	0	15.4	Mutually_Exclusive	ARID2, CBL
ATM	CBL	1	0	15.4	Mutually_Exclusive	ATM, CBL
ATRX	CBL	1	0	15.4	Mutually_Exclusive	ATRX, CBL
BRAF	CBL	1	0	15.4	Mutually_Exclusive	BRAF, CBL
BUB1B	CBL	1	0	15.4	Mutually_Exclusive	BUB1B, CBL
CEBPAsm	CBL	1	0	15.4	Mutually_Exclusive	CBL, CEBPAsm
DIS3	CBL	1	0	15.4	Mutually_Exclusive	CBL, DIS3
DNMT3A	CBL	1	0	15.4	Mutually_Exclusive	CBL, DNMT3A
EED	CBL	1	0	15.4	Mutually_Exclusive	CBL, EED
FBOX11	CBL	1	0	15.4	Mutually_Exclusive	CBL, FBOX11
GATA1	CBL	1	0	15.4	Mutually_Exclusive	CBL, GATA1
IDH2	CBL	1	0	15.4	Mutually_Exclusive	CBL, IDH2
KMT2A	CBL	1	0	15.4	Mutually_Exclusive	CBL, KMT2A
MAP3K1	CBL	1	0	15.4	Mutually_Exclusive	CBL, MAP3K1
MAX	CBL	1	0	15.4	Mutually_Exclusive	CBL, MAX
MED12	CBL	1	0	15.4	Mutually_Exclusive	CBL, MED12
MN1	CBL	1	0	15.4	Mutually_Exclusive	CBL, MN1
MSH6	CBL	1	0	15.4	Mutually_Exclusive	CBL, MSH6
NFE2	CBL	1	0	15.4	Mutually_Exclusive	CBL, NFE2
NOTCH2	CBL	1	0	15.4	Mutually_Exclusive	CBL, NOTCH2
NSD1	CBL	1	0	15.4	Mutually_Exclusive	CBL, NSD1
PCBP1	CBL	1	0	15.4	Mutually_Exclusive	CBL, PCBP1
SMC1A	CBL	1	0	15.4	Mutually_Exclusive	CBL, SMC1A
TET2	CBL	1	0	15.4	Mutually_Exclusive	CBL, TET2
XPC	CBL	1	0	15.4	Mutually_Exclusive	CBL, XPC
XRCC2	CBL	1	0	15.4	Mutually_Exclusive	CBL, XRCC2
ARID2	CCND2	1	0	15.4	Mutually_Exclusive	ARID2, CCND2
ATM	CCND2	1	0	15.4	Mutually_Exclusive	ATM, CCND2
ATRX	CCND2	1	0	15.4	Mutually_Exclusive	ATRX, CCND2
BRAF	CCND2	1	0	15.4	Mutually_Exclusive	BRAF, CCND2
BUB1B	CCND2	1	0	15.4	Mutually_Exclusive	BUB1B, CCND2
CEBPAsm	CCND2	1	0	15.4	Mutually_Exclusive	CCND2, CEBPAsm
DIS3	CCND2	1	0	15.4	Mutually_Exclusive	CCND2, DIS3
DNMT3A	CCND2	1	0	15.4	Mutually_Exclusive	CCND2, DNMT3A
EED	CCND2	1	0	15.4	Mutually_Exclusive	CCND2, EED
FBOX11	CCND2	1	0	15.4	Mutually_Exclusive	CCND2, FBOX11
GATA1	CCND2	1	0	15.4	Mutually_Exclusive	CCND2, GATA1
IDH2	CCND2	1	0	15.4	Mutually_Exclusive	CCND2, IDH2
KMT2A	CCND2	1	0	15.4	Mutually_Exclusive	CCND2, KMT2A
MAP3K1	CCND2	1	0	15.4	Mutually_Exclusive	CCND2, MAP3K1
MAX	CCND2	1	0	15.4	Mutually_Exclusive	CCND2, MAX
MED12	CCND2	1	0	15.4	Mutually_Exclusive	CCND2, MED12
MN1	CCND2	1	0	15.4	Mutually_Exclusive	CCND2, MN1
MSH6	CCND2	1	0	15.4	Mutually_Exclusive	CCND2, MSH6
NFE2	CCND2	1	0	15.4	Mutually_Exclusive	CCND2, NFE2
NOTCH2	CCND2	1	0	15.4	Mutually_Exclusive	CCND2, NOTCH2
NSD1	CCND2	1	0	15.4	Mutually_Exclusive	CCND2, NSD1
SMC1A	CCND2	1	0	15.4	Mutually_Exclusive	CCND2, SMC1A
STAG2	CCND2	1	0	15.4	Mutually_Exclusive	CCND2, STAG2
TET2	CCND2	1	0	15.4	Mutually_Exclusive	CCND2, TET2
XPC	CCND2	1	0	15.4	Mutually_Exclusive	CCND2, XPC
XRCC2	CCND2	1	0	15.4	Mutually_Exclusive	CCND2, XRCC2
ARID2	DNM2	1	0	15.4	Mutually_Exclusive	ARID2, DNM2
ATM	DNM2	1	0	15.4	Mutually_Exclusive	ATM, DNM2
ATRX	DNM2	1	0	15.4	Mutually_Exclusive	ATRX, DNM2
BRAF	DNM2	1	0	15.4	Mutually_Exclusive	BRAF, DNM2
BUB1B	DNM2	1	0	15.4	Mutually_Exclusive	BUB1B, DNM2
CEBPAsm	DNM2	1	0	15.4	Mutually_Exclusive	CEBPAsm, DNM2
DIS3	DNM2	1	0	15.4	Mutually_Exclusive	DIS3, DNM2
DNMT3A	DNM2	1	0	15.4	Mutually_Exclusive	DNM2, DNMT3A
EED	DNM2	1	0	15.4	Mutually_Exclusive	DNM2, EED
FBOX11	DNM2	1	0	15.4	Mutually_Exclusive	DNM2, FBOX11
GATA1	DNM2	1	0	15.4	Mutually_Exclusive	DNM2, GATA1
IDH2	DNM2	1	0	15.4	Mutually_Exclusive	DNM2, IDH2
KMT2A	DNM2	1	0	15.4	Mutually_Exclusive	DNM2, KMT2A
MAP3K1	DNM2	1	0	15.4	Mutually_Exclusive	DNM2, MAP3K1
MAX	DNM2	1	0	15.4	Mutually_Exclusive	DNM2, MAX
MED12	DNM2	1	0	15.4	Mutually_Exclusive	DNM2, MED12
MN1	DNM2	1	0	15.4	Mutually_Exclusive	DNM2, MN1
MSH6	DNM2	1	0	15.4	Mutually_Exclusive	DNM2, MSH6
NFE2	DNM2	1	0	15.4	Mutually_Exclusive	DNM2, NFE2
NOTCH2	DNM2	1	0	15.4	Mutually_Exclusive	DNM2, NOTCH2
NSD1	DNM2	1	0	15.4	Mutually_Exclusive	DNM2, NSD1
PCBP1	DNM2	1	0	15.4	Mutually_Exclusive	DNM2, PCBP1
SMC1A	DNM2	1	0	15.4	Mutually_Exclusive	DNM2, SMC1A
STAG2	DNM2	1	0	15.4	Mutually_Exclusive	DNM2, STAG2
TET2	DNM2	1	0	15.4	Mutually_Exclusive	DNM2, TET2
XPC	DNM2	1	0	15.4	Mutually_Exclusive	DNM2, XPC
XRCC2	DNM2	1	0	15.4	Mutually_Exclusive	DNM2, XRCC2
ARID2	DXH15	1	0	15.4	Mutually_Exclusive	ARID2, DXH15
ATM	DXH15	1	0	15.4	Mutually_Exclusive	ATM, DXH15
ATRX	DXH15	1	0	15.4	Mutually_Exclusive	ATRX, DXH15
BRAF	DXH15	1	0	15.4	Mutually_Exclusive	BRAF, DXH15
BUB1B	DXH15	1	0	15.4	Mutually_Exclusive	BUB1B, DXH15
CEBPAsm	DXH15	1	0	15.4	Mutually_Exclusive	CEBPAsm, DXH15
DNMT3A	DXH15	1	0	15.4	Mutually_Exclusive	DNMT3A, DXH15
EED	DXH15	1	0	15.4	Mutually_Exclusive	DXH15, EED
FBOX11	DXH15	1	0	15.4	Mutually_Exclusive	DXH15, FBOX11
GATA1	DXH15	1	0	15.4	Mutually_Exclusive	DXH15, GATA1
IDH2	DXH15	1	0	15.4	Mutually_Exclusive	DXH15, IDH2
KMT2A	DXH15	1	0	15.4	Mutually_Exclusive	DXH15, KMT2A
MAX	DXH15	1	0	15.4	Mutually_Exclusive	DXH15, MAX
MED12	DXH15	1	0	15.4	Mutually_Exclusive	DXH15, MED12
MN1	DXH15	1	0	15.4	Mutually_Exclusive	DXH15, MN1
MSH6	DXH15	1	0	15.4	Mutually_Exclusive	DXH15, MSH6
NFE2	DXH15	1	0	15.4	Mutually_Exclusive	DXH15, NFE2
NOTCH2	DXH15	1	0	15.4	Mutually_Exclusive	DXH15, NOTCH2
NSD1	DXH15	1	0	15.4	Mutually_Exclusive	DXH15, NSD1
PCBP1	DXH15	1	0	15.4	Mutually_Exclusive	DXH15, PCBP1
SMC1A	DXH15	1	0	15.4	Mutually_Exclusive	DXH15, SMC1A
STAG2	DXH15	1	0	15.4	Mutually_Exclusive	DXH15, STAG2
TET2	DXH15	1	0	15.4	Mutually_Exclusive	DXH15, TET2
XPC	DXH15	1	0	15.4	Mutually_Exclusive	DXH15, XPC
XRCC2	DXH15	1	0	15.4	Mutually_Exclusive	DXH15, XRCC2
ARID2	IKZF1	1	0	15.4	Mutually_Exclusive	ARID2, IKZF1
ATM	IKZF1	1	0	15.4	Mutually_Exclusive	ATM, IKZF1
ATRX	IKZF1	1	0	15.4	Mutually_Exclusive	ATRX, IKZF1
BRAF	IKZF1	1	0	15.4	Mutually_Exclusive	BRAF, IKZF1
BUB1B	IKZF1	1	0	15.4	Mutually_Exclusive	BUB1B, IKZF1
CEBPAsm	IKZF1	1	0	15.4	Mutually_Exclusive	CEBPAsm, IKZF1
DIS3	IKZF1	1	0	15.4	Mutually_Exclusive	DIS3, IKZF1
DNMT3A	IKZF1	1	0	15.4	Mutually_Exclusive	DNMT3A, IKZF1
EED	IKZF1	1	0	15.4	Mutually_Exclusive	EED, IKZF1
FBOX11	IKZF1	1	0	15.4	Mutually_Exclusive	FBOX11, IKZF1
GATA1	IKZF1	1	0	15.4	Mutually_Exclusive	GATA1, IKZF1
IDH2	IKZF1	1	0	15.4	Mutually_Exclusive	IDH2, IKZF1
KMT2A	IKZF1	1	0	15.4	Mutually_Exclusive	IKZF1, KMT2A
MAP3K1	IKZF1	1	0	15.4	Mutually_Exclusive	IKZF1, MAP3K1
MAX	IKZF1	1	0	15.4	Mutually_Exclusive	IKZF1, MAX
MED12	IKZF1	1	0	15.4	Mutually_Exclusive	IKZF1, MED12
MN1	IKZF1	1	0	15.4	Mutually_Exclusive	IKZF1, MN1
MSH6	IKZF1	1	0	15.4	Mutually_Exclusive	IKZF1, MSH6
NFE2	IKZF1	1	0	15.4	Mutually_Exclusive	IKZF1, NFE2
NOTCH2	IKZF1	1	0	15.4	Mutually_Exclusive	IKZF1, NOTCH2
NSD1	IKZF1	1	0	15.4	Mutually_Exclusive	IKZF1, NSD1
PCBP1	IKZF1	1	0	15.4	Mutually_Exclusive	IKZF1, PCBP1
SMC1A	IKZF1	1	0	15.4	Mutually_Exclusive	IKZF1, SMC1A
STAG2	IKZF1	1	0	15.4	Mutually_Exclusive	IKZF1, STAG2
TET2	IKZF1	1	0	15.4	Mutually_Exclusive	IKZF1, TET2
XRCC2	IKZF1	1	0	15.4	Mutually_Exclusive	IKZF1, XRCC2
ARID2	JAK2	1	0	15.4	Mutually_Exclusive	ARID2, JAK2
ATM	JAK2	1	0	15.4	Mutually_Exclusive	ATM, JAK2
ATRX	JAK2	1	0	15.4	Mutually_Exclusive	ATRX, JAK2
BRAF	JAK2	1	0	15.4	Mutually_Exclusive	BRAF, JAK2
BUB1B	JAK2	1	0	15.4	Mutually_Exclusive	BUB1B, JAK2
CEBPAsm	JAK2	1	0	15.4	Mutually_Exclusive	CEBPAsm, JAK2
DIS3	JAK2	1	0	15.4	Mutually_Exclusive	DIS3, JAK2
DNMT3A	JAK2	1	0	15.4	Mutually_Exclusive	DNMT3A, JAK2
EED	JAK2	1	0	15.4	Mutually_Exclusive	EED, JAK2
FBOX11	JAK2	1	0	15.4	Mutually_Exclusive	FBOX11, JAK2
GATA1	JAK2	1	0	15.4	Mutually_Exclusive	GATA1, JAK2
IDH2	JAK2	1	0	15.4	Mutually_Exclusive	IDH2, JAK2
KMT2A	JAK2	1	0	15.4	Mutually_Exclusive	JAK2, KMT2A
MAP3K1	JAK2	1	0	15.4	Mutually_Exclusive	JAK2, MAP3K1
MAX	JAK2	1	0	15.4	Mutually_Exclusive	JAK2, MAX
MED12	JAK2	1	0	15.4	Mutually_Exclusive	JAK2, MED12
MN1	JAK2	1	0	15.4	Mutually_Exclusive	JAK2, MN1
MSH6	JAK2	1	0	15.4	Mutually_Exclusive	JAK2, MSH6
NFE2	JAK2	1	0	15.4	Mutually_Exclusive	JAK2, NFE2
NOTCH2	JAK2	1	0	15.4	Mutually_Exclusive	JAK2, NOTCH2
NSD1	JAK2	1	0	15.4	Mutually_Exclusive	JAK2, NSD1
PCBP1	JAK2	1	0	15.4	Mutually_Exclusive	JAK2, PCBP1
SMC1A	JAK2	1	0	15.4	Mutually_Exclusive	JAK2, SMC1A
STAG2	JAK2	1	0	15.4	Mutually_Exclusive	JAK2, STAG2
TET2	JAK2	1	0	15.4	Mutually_Exclusive	JAK2, TET2
XPC	JAK2	1	0	15.4	Mutually_Exclusive	JAK2, XPC
XRCC2	JAK2	1	0	15.4	Mutually_Exclusive	JAK2, XRCC2
ARID2	JAK3	1	0	15.4	Mutually_Exclusive	ARID2, JAK3
ATM	JAK3	1	0	15.4	Mutually_Exclusive	ATM, JAK3
ATRX	JAK3	1	0	15.4	Mutually_Exclusive	ATRX, JAK3
BRAF	JAK3	1	0	15.4	Mutually_Exclusive	BRAF, JAK3
BUB1B	JAK3	1	0	15.4	Mutually_Exclusive	BUB1B, JAK3
CEBPAsm	JAK3	1	0	15.4	Mutually_Exclusive	CEBPAsm, JAK3
DIS3	JAK3	1	0	15.4	Mutually_Exclusive	DIS3, JAK3
DNMT3A	JAK3	1	0	15.4	Mutually_Exclusive	DNMT3A, JAK3
EED	JAK3	1	0	15.4	Mutually_Exclusive	EED, JAK3
FBOX11	JAK3	1	0	15.4	Mutually_Exclusive	FBOX11, JAK3
GATA1	JAK3	1	0	15.4	Mutually_Exclusive	GATA1, JAK3
IDH2	JAK3	1	0	15.4	Mutually_Exclusive	IDH2, JAK3
KMT2A	JAK3	1	0	15.4	Mutually_Exclusive	JAK3, KMT2A
MAP3K1	JAK3	1	0	15.4	Mutually_Exclusive	JAK3, MAP3K1
MAX	JAK3	1	0	15.4	Mutually_Exclusive	JAK3, MAX
MED12	JAK3	1	0	15.4	Mutually_Exclusive	JAK3, MED12
MN1	JAK3	1	0	15.4	Mutually_Exclusive	JAK3, MN1
MSH6	JAK3	1	0	15.4	Mutually_Exclusive	JAK3, MSH6
NFE2	JAK3	1	0	15.4	Mutually_Exclusive	JAK3, NFE2
NOTCH2	JAK3	1	0	15.4	Mutually_Exclusive	JAK3, NOTCH2
PCBP1	JAK3	1	0	15.4	Mutually_Exclusive	JAK3, PCBP1
SMC1A	JAK3	1	0	15.4	Mutually_Exclusive	JAK3, SMC1A
STAG2	JAK3	1	0	15.4	Mutually_Exclusive	JAK3, STAG2
TET2	JAK3	1	0	15.4	Mutually_Exclusive	JAK3, TET2
XPC	JAK3	1	0	15.4	Mutually_Exclusive	JAK3, XPC
XRCC2	JAK3	1	0	15.4	Mutually_Exclusive	JAK3, XRCC2
ARID2	KMT2C	1	0	15.4	Mutually_Exclusive	ARID2, KMT2C
ATM	KMT2C	1	0	15.4	Mutually_Exclusive	ATM, KMT2C
ATRX	KMT2C	1	0	15.4	Mutually_Exclusive	ATRX, KMT2C
BRAF	KMT2C	1	0	15.4	Mutually_Exclusive	BRAF, KMT2C
BUB1B	KMT2C	1	0	15.4	Mutually_Exclusive	BUB1B, KMT2C
CEBPAsm	KMT2C	1	0	15.4	Mutually_Exclusive	CEBPAsm, KMT2C
DIS3	KMT2C	1	0	15.4	Mutually_Exclusive	DIS3, KMT2C
DNMT3A	KMT2C	1	0	15.4	Mutually_Exclusive	DNMT3A, KMT2C
EED	KMT2C	1	0	15.4	Mutually_Exclusive	EED, KMT2C
FBOX11	KMT2C	1	0	15.4	Mutually_Exclusive	FBOX11, KMT2C
GATA1	KMT2C	1	0	15.4	Mutually_Exclusive	GATA1, KMT2C
IDH2	KMT2C	1	0	15.4	Mutually_Exclusive	IDH2, KMT2C
MAP3K1	KMT2C	1	0	15.4	Mutually_Exclusive	KMT2C, MAP3K1
MAX	KMT2C	1	0	15.4	Mutually_Exclusive	KMT2C, MAX
MED12	KMT2C	1	0	15.4	Mutually_Exclusive	KMT2C, MED12
MN1	KMT2C	1	0	15.4	Mutually_Exclusive	KMT2C, MN1
MSH6	KMT2C	1	0	15.4	Mutually_Exclusive	KMT2C, MSH6
NFE2	KMT2C	1	0	15.4	Mutually_Exclusive	KMT2C, NFE2
NOTCH2	KMT2C	1	0	15.4	Mutually_Exclusive	KMT2C, NOTCH2
NSD1	KMT2C	1	0	15.4	Mutually_Exclusive	KMT2C, NSD1
PCBP1	KMT2C	1	0	15.4	Mutually_Exclusive	KMT2C, PCBP1
SMC1A	KMT2C	1	0	15.4	Mutually_Exclusive	KMT2C, SMC1A
STAG2	KMT2C	1	0	15.4	Mutually_Exclusive	KMT2C, STAG2
TET2	KMT2C	1	0	15.4	Mutually_Exclusive	KMT2C, TET2
XPC	KMT2C	1	0	15.4	Mutually_Exclusive	KMT2C, XPC
XRCC2	KMT2C	1	0	15.4	Mutually_Exclusive	KMT2C, XRCC2
ARID2	KMT2D	1	0	15.4	Mutually_Exclusive	ARID2, KMT2D
ATM	KMT2D	1	0	15.4	Mutually_Exclusive	ATM, KMT2D
ATRX	KMT2D	1	0	15.4	Mutually_Exclusive	ATRX, KMT2D
BRAF	KMT2D	1	0	15.4	Mutually_Exclusive	BRAF, KMT2D
BUB1B	KMT2D	1	0	15.4	Mutually_Exclusive	BUB1B, KMT2D
CEBPAsm	KMT2D	1	0	15.4	Mutually_Exclusive	CEBPAsm, KMT2D
DIS3	KMT2D	1	0	15.4	Mutually_Exclusive	DIS3, KMT2D
DNMT3A	KMT2D	1	0	15.4	Mutually_Exclusive	DNMT3A, KMT2D
EED	KMT2D	1	0	15.4	Mutually_Exclusive	EED, KMT2D
FBOX11	KMT2D	1	0	15.4	Mutually_Exclusive	FBOX11, KMT2D
GATA1	KMT2D	1	0	15.4	Mutually_Exclusive	GATA1, KMT2D
IDH2	KMT2D	1	0	15.4	Mutually_Exclusive	IDH2, KMT2D
KMT2A	KMT2D	1	0	15.4	Mutually_Exclusive	KMT2A, KMT2D
MAP3K1	KMT2D	1	0	15.4	Mutually_Exclusive	KMT2D, MAP3K1
MAX	KMT2D	1	0	15.4	Mutually_Exclusive	KMT2D, MAX
MED12	KMT2D	1	0	15.4	Mutually_Exclusive	KMT2D, MED12
MN1	KMT2D	1	0	15.4	Mutually_Exclusive	KMT2D, MN1
MSH6	KMT2D	1	0	15.4	Mutually_Exclusive	KMT2D, MSH6
NFE2	KMT2D	1	0	15.4	Mutually_Exclusive	KMT2D, NFE2
NOTCH2	KMT2D	1	0	15.4	Mutually_Exclusive	KMT2D, NOTCH2
NSD1	KMT2D	1	0	15.4	Mutually_Exclusive	KMT2D, NSD1
PCBP1	KMT2D	1	0	15.4	Mutually_Exclusive	KMT2D, PCBP1
SMC1A	KMT2D	1	0	15.4	Mutually_Exclusive	KMT2D, SMC1A
STAG2	KMT2D	1	0	15.4	Mutually_Exclusive	KMT2D, STAG2
TET2	KMT2D	1	0	15.4	Mutually_Exclusive	KMT2D, TET2
XPC	KMT2D	1	0	15.4	Mutually_Exclusive	KMT2D, XPC
XRCC2	KMT2D	1	0	15.4	Mutually_Exclusive	KMT2D, XRCC2
ARID2	MGA	1	0	15.4	Mutually_Exclusive	ARID2, MGA
ATM	MGA	1	0	15.4	Mutually_Exclusive	ATM, MGA
ATRX	MGA	1	0	15.4	Mutually_Exclusive	ATRX, MGA
BRAF	MGA	1	0	15.4	Mutually_Exclusive	BRAF, MGA
BUB1B	MGA	1	0	15.4	Mutually_Exclusive	BUB1B, MGA
CEBPAsm	MGA	1	0	15.4	Mutually_Exclusive	CEBPAsm, MGA
DIS3	MGA	1	0	15.4	Mutually_Exclusive	DIS3, MGA
DNMT3A	MGA	1	0	15.4	Mutually_Exclusive	DNMT3A, MGA
EED	MGA	1	0	15.4	Mutually_Exclusive	EED, MGA
FBOX11	MGA	1	0	15.4	Mutually_Exclusive	FBOX11, MGA
GATA1	MGA	1	0	15.4	Mutually_Exclusive	GATA1, MGA
IDH2	MGA	1	0	15.4	Mutually_Exclusive	IDH2, MGA
KMT2A	MGA	1	0	15.4	Mutually_Exclusive	KMT2A, MGA
MAP3K1	MGA	1	0	15.4	Mutually_Exclusive	MAP3K1, MGA
MAX	MGA	1	0	15.4	Mutually_Exclusive	MAX, MGA
MED12	MGA	1	0	15.4	Mutually_Exclusive	MED12, MGA
MN1	MGA	1	0	15.4	Mutually_Exclusive	MGA, MN1
MSH6	MGA	1	0	15.4	Mutually_Exclusive	MGA, MSH6
NFE2	MGA	1	0	15.4	Mutually_Exclusive	MGA, NFE2
NOTCH2	MGA	1	0	15.4	Mutually_Exclusive	MGA, NOTCH2
NSD1	MGA	1	0	15.4	Mutually_Exclusive	MGA, NSD1
PCBP1	MGA	1	0	15.4	Mutually_Exclusive	MGA, PCBP1
SMC1A	MGA	1	0	15.4	Mutually_Exclusive	MGA, SMC1A
STAG2	MGA	1	0	15.4	Mutually_Exclusive	MGA, STAG2
TET2	MGA	1	0	15.4	Mutually_Exclusive	MGA, TET2
XPC	MGA	1	0	15.4	Mutually_Exclusive	MGA, XPC
XRCC2	MGA	1	0	15.4	Mutually_Exclusive	MGA, XRCC2
ARID2	PTEN	1	0	15.4	Mutually_Exclusive	ARID2, PTEN
ATM	PTEN	1	0	15.4	Mutually_Exclusive	ATM, PTEN
ATRX	PTEN	1	0	15.4	Mutually_Exclusive	ATRX, PTEN
BRAF	PTEN	1	0	15.4	Mutually_Exclusive	BRAF, PTEN
BUB1B	PTEN	1	0	15.4	Mutually_Exclusive	BUB1B, PTEN
CEBPAsm	PTEN	1	0	15.4	Mutually_Exclusive	CEBPAsm, PTEN
DIS3	PTEN	1	0	15.4	Mutually_Exclusive	DIS3, PTEN
DNMT3A	PTEN	1	0	15.4	Mutually_Exclusive	DNMT3A, PTEN
EED	PTEN	1	0	15.4	Mutually_Exclusive	EED, PTEN
FBOX11	PTEN	1	0	15.4	Mutually_Exclusive	FBOX11, PTEN
GATA1	PTEN	1	0	15.4	Mutually_Exclusive	GATA1, PTEN
IDH2	PTEN	1	0	15.4	Mutually_Exclusive	IDH2, PTEN
KMT2A	PTEN	1	0	15.4	Mutually_Exclusive	KMT2A, PTEN
MAP3K1	PTEN	1	0	15.4	Mutually_Exclusive	MAP3K1, PTEN
MAX	PTEN	1	0	15.4	Mutually_Exclusive	MAX, PTEN
MED12	PTEN	1	0	15.4	Mutually_Exclusive	MED12, PTEN
MN1	PTEN	1	0	15.4	Mutually_Exclusive	MN1, PTEN
MSH6	PTEN	1	0	15.4	Mutually_Exclusive	MSH6, PTEN
NFE2	PTEN	1	0	15.4	Mutually_Exclusive	NFE2, PTEN
NOTCH2	PTEN	1	0	15.4	Mutually_Exclusive	NOTCH2, PTEN
NSD1	PTEN	1	0	15.4	Mutually_Exclusive	NSD1, PTEN
PCBP1	PTEN	1	0	15.4	Mutually_Exclusive	PCBP1, PTEN
SMC1A	PTEN	1	0	15.4	Mutually_Exclusive	PTEN, SMC1A
STAG2	PTEN	1	0	15.4	Mutually_Exclusive	PTEN, STAG2
TET2	PTEN	1	0	15.4	Mutually_Exclusive	PTEN, TET2
XPC	PTEN	1	0	15.4	Mutually_Exclusive	PTEN, XPC
XRCC2	PTEN	1	0	15.4	Mutually_Exclusive	PTEN, XRCC2
ARID2	RUNX1	1	0	15.4	Mutually_Exclusive	ARID2, RUNX1
ATM	RUNX1	1	0	15.4	Mutually_Exclusive	ATM, RUNX1
ATRX	RUNX1	1	0	15.4	Mutually_Exclusive	ATRX, RUNX1
BRAF	RUNX1	1	0	15.4	Mutually_Exclusive	BRAF, RUNX1
BUB1B	RUNX1	1	0	15.4	Mutually_Exclusive	BUB1B, RUNX1
CEBPAsm	RUNX1	1	0	15.4	Mutually_Exclusive	CEBPAsm, RUNX1
DIS3	RUNX1	1	0	15.4	Mutually_Exclusive	DIS3, RUNX1
DNMT3A	RUNX1	1	0	15.4	Mutually_Exclusive	DNMT3A, RUNX1
EED	RUNX1	1	0	15.4	Mutually_Exclusive	EED, RUNX1
FBOX11	RUNX1	1	0	15.4	Mutually_Exclusive	FBOX11, RUNX1
GATA1	RUNX1	1	0	15.4	Mutually_Exclusive	GATA1, RUNX1
IDH2	RUNX1	1	0	15.4	Mutually_Exclusive	IDH2, RUNX1
MAP3K1	RUNX1	1	0	15.4	Mutually_Exclusive	MAP3K1, RUNX1
MAX	RUNX1	1	0	15.4	Mutually_Exclusive	MAX, RUNX1
MED12	RUNX1	1	0	15.4	Mutually_Exclusive	MED12, RUNX1
MN1	RUNX1	1	0	15.4	Mutually_Exclusive	MN1, RUNX1
MSH6	RUNX1	1	0	15.4	Mutually_Exclusive	MSH6, RUNX1
NFE2	RUNX1	1	0	15.4	Mutually_Exclusive	NFE2, RUNX1
NOTCH2	RUNX1	1	0	15.4	Mutually_Exclusive	NOTCH2, RUNX1
NSD1	RUNX1	1	0	15.4	Mutually_Exclusive	NSD1, RUNX1
PCBP1	RUNX1	1	0	15.4	Mutually_Exclusive	PCBP1, RUNX1
SMC1A	RUNX1	1	0	15.4	Mutually_Exclusive	RUNX1, SMC1A
STAG2	RUNX1	1	0	15.4	Mutually_Exclusive	RUNX1, STAG2
TET2	RUNX1	1	0	15.4	Mutually_Exclusive	RUNX1, TET2
XPC	RUNX1	1	0	15.4	Mutually_Exclusive	RUNX1, XPC
XRCC2	RUNX1	1	0	15.4	Mutually_Exclusive	RUNX1, XRCC2
ARID2	SRSF2	1	0	15.4	Mutually_Exclusive	ARID2, SRSF2
ATM	SRSF2	1	0	15.4	Mutually_Exclusive	ATM, SRSF2
ATRX	SRSF2	1	0	15.4	Mutually_Exclusive	ATRX, SRSF2
BRAF	SRSF2	1	0	15.4	Mutually_Exclusive	BRAF, SRSF2
BUB1B	SRSF2	1	0	15.4	Mutually_Exclusive	BUB1B, SRSF2
CEBPAsm	SRSF2	1	0	15.4	Mutually_Exclusive	CEBPAsm, SRSF2
DIS3	SRSF2	1	0	15.4	Mutually_Exclusive	DIS3, SRSF2
DNMT3A	SRSF2	1	0	15.4	Mutually_Exclusive	DNMT3A, SRSF2
EED	SRSF2	1	0	15.4	Mutually_Exclusive	EED, SRSF2
FBOX11	SRSF2	1	0	15.4	Mutually_Exclusive	FBOX11, SRSF2
GATA1	SRSF2	1	0	15.4	Mutually_Exclusive	GATA1, SRSF2
IDH2	SRSF2	1	0	15.4	Mutually_Exclusive	IDH2, SRSF2
MAP3K1	SRSF2	1	0	15.4	Mutually_Exclusive	MAP3K1, SRSF2
MAX	SRSF2	1	0	15.4	Mutually_Exclusive	MAX, SRSF2
MED12	SRSF2	1	0	15.4	Mutually_Exclusive	MED12, SRSF2
MN1	SRSF2	1	0	15.4	Mutually_Exclusive	MN1, SRSF2
MSH6	SRSF2	1	0	15.4	Mutually_Exclusive	MSH6, SRSF2
NFE2	SRSF2	1	0	15.4	Mutually_Exclusive	NFE2, SRSF2
NOTCH2	SRSF2	1	0	15.4	Mutually_Exclusive	NOTCH2, SRSF2
NSD1	SRSF2	1	0	15.4	Mutually_Exclusive	NSD1, SRSF2
PCBP1	SRSF2	1	0	15.4	Mutually_Exclusive	PCBP1, SRSF2
SMC1A	SRSF2	1	0	15.4	Mutually_Exclusive	SMC1A, SRSF2
STAG2	SRSF2	1	0	15.4	Mutually_Exclusive	SRSF2, STAG2
TET2	SRSF2	1	0	15.4	Mutually_Exclusive	SRSF2, TET2
XPC	SRSF2	1	0	15.4	Mutually_Exclusive	SRSF2, XPC
XRCC2	SRSF2	1	0	15.4	Mutually_Exclusive	SRSF2, XRCC2
ARID2	UBTF	1	0	15.4	Mutually_Exclusive	ARID2, UBTF
ATM	UBTF	1	0	15.4	Mutually_Exclusive	ATM, UBTF
ATRX	UBTF	1	0	15.4	Mutually_Exclusive	ATRX, UBTF
BRAF	UBTF	1	0	15.4	Mutually_Exclusive	BRAF, UBTF
BUB1B	UBTF	1	0	15.4	Mutually_Exclusive	BUB1B, UBTF
CEBPAsm	UBTF	1	0	15.4	Mutually_Exclusive	CEBPAsm, UBTF
DIS3	UBTF	1	0	15.4	Mutually_Exclusive	DIS3, UBTF
DNMT3A	UBTF	1	0	15.4	Mutually_Exclusive	DNMT3A, UBTF
EED	UBTF	1	0	15.4	Mutually_Exclusive	EED, UBTF
FBOX11	UBTF	1	0	15.4	Mutually_Exclusive	FBOX11, UBTF
GATA1	UBTF	1	0	15.4	Mutually_Exclusive	GATA1, UBTF
IDH2	UBTF	1	0	15.4	Mutually_Exclusive	IDH2, UBTF
KMT2A	UBTF	1	0	15.4	Mutually_Exclusive	KMT2A, UBTF
MAP3K1	UBTF	1	0	15.4	Mutually_Exclusive	MAP3K1, UBTF
MAX	UBTF	1	0	15.4	Mutually_Exclusive	MAX, UBTF
MED12	UBTF	1	0	15.4	Mutually_Exclusive	MED12, UBTF
MN1	UBTF	1	0	15.4	Mutually_Exclusive	MN1, UBTF
MSH6	UBTF	1	0	15.4	Mutually_Exclusive	MSH6, UBTF
NFE2	UBTF	1	0	15.4	Mutually_Exclusive	NFE2, UBTF
NOTCH2	UBTF	1	0	15.4	Mutually_Exclusive	NOTCH2, UBTF
NSD1	UBTF	1	0	15.4	Mutually_Exclusive	NSD1, UBTF
PCBP1	UBTF	1	0	15.4	Mutually_Exclusive	PCBP1, UBTF
SMC1A	UBTF	1	0	15.4	Mutually_Exclusive	SMC1A, UBTF
STAG2	UBTF	1	0	15.4	Mutually_Exclusive	STAG2, UBTF
TET2	UBTF	1	0	15.4	Mutually_Exclusive	TET2, UBTF
XPC	UBTF	1	0	15.4	Mutually_Exclusive	UBTF, XPC
XRCC2	UBTF	1	0	15.4	Mutually_Exclusive	UBTF, XRCC2
CTCF	ARID2	1	0	8.40741	Mutually_Exclusive	ARID2, CTCF
EP300	ARID2	1	0	8.40741	Mutually_Exclusive	ARID2, EP300
ETV6	ARID2	1	0	8.40741	Mutually_Exclusive	ARID2, ETV6
KDM6A	ARID2	1	0	8.40741	Mutually_Exclusive	ARID2, KDM6A
NF1	ARID2	1	0	8.40741	Mutually_Exclusive	ARID2, NF1
RAD21	ARID2	1	0	8.40741	Mutually_Exclusive	ARID2, RAD21
CTCF	ATM	1	0	8.40741	Mutually_Exclusive	ATM, CTCF
EP300	ATM	1	0	8.40741	Mutually_Exclusive	ATM, EP300
ETV6	ATM	1	0	8.40741	Mutually_Exclusive	ATM, ETV6
KDM6A	ATM	1	0	8.40741	Mutually_Exclusive	ATM, KDM6A
NF1	ATM	1	0	8.40741	Mutually_Exclusive	ATM, NF1
RAD21	ATM	1	0	8.40741	Mutually_Exclusive	ATM, RAD21
CTCF	ATRX	1	0	8.40741	Mutually_Exclusive	ATRX, CTCF
EP300	ATRX	1	0	8.40741	Mutually_Exclusive	ATRX, EP300
ETV6	ATRX	1	0	8.40741	Mutually_Exclusive	ATRX, ETV6
KDM6A	ATRX	1	0	8.40741	Mutually_Exclusive	ATRX, KDM6A
NF1	ATRX	1	0	8.40741	Mutually_Exclusive	ATRX, NF1
RAD21	ATRX	1	0	8.40741	Mutually_Exclusive	ATRX, RAD21
CTCF	BRAF	1	0	8.40741	Mutually_Exclusive	BRAF, CTCF
EP300	BRAF	1	0	8.40741	Mutually_Exclusive	BRAF, EP300
ETV6	BRAF	1	0	8.40741	Mutually_Exclusive	BRAF, ETV6
KDM6A	BRAF	1	0	8.40741	Mutually_Exclusive	BRAF, KDM6A
NF1	BRAF	1	0	8.40741	Mutually_Exclusive	BRAF, NF1
RAD21	BRAF	1	0	8.40741	Mutually_Exclusive	BRAF, RAD21
CTCF	BUB1B	1	0	8.40741	Mutually_Exclusive	BUB1B, CTCF
EP300	BUB1B	1	0	8.40741	Mutually_Exclusive	BUB1B, EP300
ETV6	BUB1B	1	0	8.40741	Mutually_Exclusive	BUB1B, ETV6
KDM6A	BUB1B	1	0	8.40741	Mutually_Exclusive	BUB1B, KDM6A
NF1	BUB1B	1	0	8.40741	Mutually_Exclusive	BUB1B, NF1
RAD21	BUB1B	1	0	8.40741	Mutually_Exclusive	BUB1B, RAD21
CTCF	CEBPAsm	1	0	8.40741	Mutually_Exclusive	CEBPAsm, CTCF
EP300	CEBPAsm	1	0	8.40741	Mutually_Exclusive	CEBPAsm, EP300
ETV6	CEBPAsm	1	0	8.40741	Mutually_Exclusive	CEBPAsm, ETV6
KDM6A	CEBPAsm	1	0	8.40741	Mutually_Exclusive	CEBPAsm, KDM6A
NF1	CEBPAsm	1	0	8.40741	Mutually_Exclusive	CEBPAsm, NF1
RAD21	CEBPAsm	1	0	8.40741	Mutually_Exclusive	CEBPAsm, RAD21
CTCF	DIS3	1	0	8.40741	Mutually_Exclusive	CTCF, DIS3
EP300	DIS3	1	0	8.40741	Mutually_Exclusive	DIS3, EP300
ETV6	DIS3	1	0	8.40741	Mutually_Exclusive	DIS3, ETV6
KDM6A	DIS3	1	0	8.40741	Mutually_Exclusive	DIS3, KDM6A
NF1	DIS3	1	0	8.40741	Mutually_Exclusive	DIS3, NF1
RAD21	DIS3	1	0	8.40741	Mutually_Exclusive	DIS3, RAD21
CTCF	DNMT3A	1	0	8.40741	Mutually_Exclusive	CTCF, DNMT3A
EP300	DNMT3A	1	0	8.40741	Mutually_Exclusive	DNMT3A, EP300
ETV6	DNMT3A	1	0	8.40741	Mutually_Exclusive	DNMT3A, ETV6
KDM6A	DNMT3A	1	0	8.40741	Mutually_Exclusive	DNMT3A, KDM6A
NF1	DNMT3A	1	0	8.40741	Mutually_Exclusive	DNMT3A, NF1
RAD21	DNMT3A	1	0	8.40741	Mutually_Exclusive	DNMT3A, RAD21
EP300	EED	1	0	8.40741	Mutually_Exclusive	EED, EP300
ETV6	EED	1	0	8.40741	Mutually_Exclusive	EED, ETV6
KDM6A	EED	1	0	8.40741	Mutually_Exclusive	EED, KDM6A
NF1	EED	1	0	8.40741	Mutually_Exclusive	EED, NF1
RAD21	EED	1	0	8.40741	Mutually_Exclusive	EED, RAD21
CTCF	FBOX11	1	0	8.40741	Mutually_Exclusive	CTCF, FBOX11
EP300	FBOX11	1	0	8.40741	Mutually_Exclusive	EP300, FBOX11
ETV6	FBOX11	1	0	8.40741	Mutually_Exclusive	ETV6, FBOX11
KDM6A	FBOX11	1	0	8.40741	Mutually_Exclusive	FBOX11, KDM6A
NF1	FBOX11	1	0	8.40741	Mutually_Exclusive	FBOX11, NF1
RAD21	FBOX11	1	0	8.40741	Mutually_Exclusive	FBOX11, RAD21
CTCF	GATA1	1	0	8.40741	Mutually_Exclusive	CTCF, GATA1
EP300	GATA1	1	0	8.40741	Mutually_Exclusive	EP300, GATA1
ETV6	GATA1	1	0	8.40741	Mutually_Exclusive	ETV6, GATA1
KDM6A	GATA1	1	0	8.40741	Mutually_Exclusive	GATA1, KDM6A
NF1	GATA1	1	0	8.40741	Mutually_Exclusive	GATA1, NF1
CTCF	IDH2	1	0	8.40741	Mutually_Exclusive	CTCF, IDH2
EP300	IDH2	1	0	8.40741	Mutually_Exclusive	EP300, IDH2
ETV6	IDH2	1	0	8.40741	Mutually_Exclusive	ETV6, IDH2
KDM6A	IDH2	1	0	8.40741	Mutually_Exclusive	IDH2, KDM6A
NF1	IDH2	1	0	8.40741	Mutually_Exclusive	IDH2, NF1
RAD21	IDH2	1	0	8.40741	Mutually_Exclusive	IDH2, RAD21
CTCF	KMT2A	1	0	8.40741	Mutually_Exclusive	CTCF, KMT2A
EP300	KMT2A	1	0	8.40741	Mutually_Exclusive	EP300, KMT2A
ETV6	KMT2A	1	0	8.40741	Mutually_Exclusive	ETV6, KMT2A
KDM6A	KMT2A	1	0	8.40741	Mutually_Exclusive	KDM6A, KMT2A
NF1	KMT2A	1	0	8.40741	Mutually_Exclusive	KMT2A, NF1
RAD21	KMT2A	1	0	8.40741	Mutually_Exclusive	KMT2A, RAD21
CTCF	MAP3K1	1	0	8.40741	Mutually_Exclusive	CTCF, MAP3K1
EP300	MAP3K1	1	0	8.40741	Mutually_Exclusive	EP300, MAP3K1
ETV6	MAP3K1	1	0	8.40741	Mutually_Exclusive	ETV6, MAP3K1
KDM6A	MAP3K1	1	0	8.40741	Mutually_Exclusive	KDM6A, MAP3K1
NF1	MAP3K1	1	0	8.40741	Mutually_Exclusive	MAP3K1, NF1
RAD21	MAP3K1	1	0	8.40741	Mutually_Exclusive	MAP3K1, RAD21
CTCF	MAX	1	0	8.40741	Mutually_Exclusive	CTCF, MAX
EP300	MAX	1	0	8.40741	Mutually_Exclusive	EP300, MAX
ETV6	MAX	1	0	8.40741	Mutually_Exclusive	ETV6, MAX
KDM6A	MAX	1	0	8.40741	Mutually_Exclusive	KDM6A, MAX
NF1	MAX	1	0	8.40741	Mutually_Exclusive	MAX, NF1
RAD21	MAX	1	0	8.40741	Mutually_Exclusive	MAX, RAD21
CTCF	MED12	1	0	8.40741	Mutually_Exclusive	CTCF, MED12
EP300	MED12	1	0	8.40741	Mutually_Exclusive	EP300, MED12
ETV6	MED12	1	0	8.40741	Mutually_Exclusive	ETV6, MED12
KDM6A	MED12	1	0	8.40741	Mutually_Exclusive	KDM6A, MED12
NF1	MED12	1	0	8.40741	Mutually_Exclusive	MED12, NF1
RAD21	MED12	1	0	8.40741	Mutually_Exclusive	MED12, RAD21
CTCF	MN1	1	0	8.40741	Mutually_Exclusive	CTCF, MN1
EP300	MN1	1	0	8.40741	Mutually_Exclusive	EP300, MN1
ETV6	MN1	1	0	8.40741	Mutually_Exclusive	ETV6, MN1
KDM6A	MN1	1	0	8.40741	Mutually_Exclusive	KDM6A, MN1
NF1	MN1	1	0	8.40741	Mutually_Exclusive	MN1, NF1
RAD21	MN1	1	0	8.40741	Mutually_Exclusive	MN1, RAD21
CTCF	MSH6	1	0	8.40741	Mutually_Exclusive	CTCF, MSH6
EP300	MSH6	1	0	8.40741	Mutually_Exclusive	EP300, MSH6
ETV6	MSH6	1	0	8.40741	Mutually_Exclusive	ETV6, MSH6
KDM6A	MSH6	1	0	8.40741	Mutually_Exclusive	KDM6A, MSH6
NF1	MSH6	1	0	8.40741	Mutually_Exclusive	MSH6, NF1
RAD21	MSH6	1	0	8.40741	Mutually_Exclusive	MSH6, RAD21
CTCF	NFE2	1	0	8.40741	Mutually_Exclusive	CTCF, NFE2
EP300	NFE2	1	0	8.40741	Mutually_Exclusive	EP300, NFE2
ETV6	NFE2	1	0	8.40741	Mutually_Exclusive	ETV6, NFE2
KDM6A	NFE2	1	0	8.40741	Mutually_Exclusive	KDM6A, NFE2
NF1	NFE2	1	0	8.40741	Mutually_Exclusive	NF1, NFE2
RAD21	NFE2	1	0	8.40741	Mutually_Exclusive	NFE2, RAD21
CTCF	NOTCH2	1	0	8.40741	Mutually_Exclusive	CTCF, NOTCH2
ETV6	NOTCH2	1	0	8.40741	Mutually_Exclusive	ETV6, NOTCH2
KDM6A	NOTCH2	1	0	8.40741	Mutually_Exclusive	KDM6A, NOTCH2
RAD21	NOTCH2	1	0	8.40741	Mutually_Exclusive	NOTCH2, RAD21
CTCF	NSD1	1	0	8.40741	Mutually_Exclusive	CTCF, NSD1
EP300	NSD1	1	0	8.40741	Mutually_Exclusive	EP300, NSD1
ETV6	NSD1	1	0	8.40741	Mutually_Exclusive	ETV6, NSD1
KDM6A	NSD1	1	0	8.40741	Mutually_Exclusive	KDM6A, NSD1
NF1	NSD1	1	0	8.40741	Mutually_Exclusive	NF1, NSD1
RAD21	NSD1	1	0	8.40741	Mutually_Exclusive	NSD1, RAD21
CTCF	PCBP1	1	0	8.40741	Mutually_Exclusive	CTCF, PCBP1
EP300	PCBP1	1	0	8.40741	Mutually_Exclusive	EP300, PCBP1
ETV6	PCBP1	1	0	8.40741	Mutually_Exclusive	ETV6, PCBP1
KDM6A	PCBP1	1	0	8.40741	Mutually_Exclusive	KDM6A, PCBP1
NF1	PCBP1	1	0	8.40741	Mutually_Exclusive	NF1, PCBP1
RAD21	PCBP1	1	0	8.40741	Mutually_Exclusive	PCBP1, RAD21
CTCF	SMC1A	1	0	8.40741	Mutually_Exclusive	CTCF, SMC1A
EP300	SMC1A	1	0	8.40741	Mutually_Exclusive	EP300, SMC1A
ETV6	SMC1A	1	0	8.40741	Mutually_Exclusive	ETV6, SMC1A
KDM6A	SMC1A	1	0	8.40741	Mutually_Exclusive	KDM6A, SMC1A
NF1	SMC1A	1	0	8.40741	Mutually_Exclusive	NF1, SMC1A
RAD21	SMC1A	1	0	8.40741	Mutually_Exclusive	RAD21, SMC1A
CTCF	STAG2	1	0	8.40741	Mutually_Exclusive	CTCF, STAG2
EP300	STAG2	1	0	8.40741	Mutually_Exclusive	EP300, STAG2
ETV6	STAG2	1	0	8.40741	Mutually_Exclusive	ETV6, STAG2
KDM6A	STAG2	1	0	8.40741	Mutually_Exclusive	KDM6A, STAG2
NF1	STAG2	1	0	8.40741	Mutually_Exclusive	NF1, STAG2
RAD21	STAG2	1	0	8.40741	Mutually_Exclusive	RAD21, STAG2
CTCF	TET2	1	0	8.40741	Mutually_Exclusive	CTCF, TET2
EP300	TET2	1	0	8.40741	Mutually_Exclusive	EP300, TET2
ETV6	TET2	1	0	8.40741	Mutually_Exclusive	ETV6, TET2
KDM6A	TET2	1	0	8.40741	Mutually_Exclusive	KDM6A, TET2
NF1	TET2	1	0	8.40741	Mutually_Exclusive	NF1, TET2
RAD21	TET2	1	0	8.40741	Mutually_Exclusive	RAD21, TET2
CTCF	XPC	1	0	8.40741	Mutually_Exclusive	CTCF, XPC
EP300	XPC	1	0	8.40741	Mutually_Exclusive	EP300, XPC
ETV6	XPC	1	0	8.40741	Mutually_Exclusive	ETV6, XPC
KDM6A	XPC	1	0	8.40741	Mutually_Exclusive	KDM6A, XPC
RAD21	XPC	1	0	8.40741	Mutually_Exclusive	RAD21, XPC
CTCF	XRCC2	1	0	8.40741	Mutually_Exclusive	CTCF, XRCC2
EP300	XRCC2	1	0	8.40741	Mutually_Exclusive	EP300, XRCC2
ETV6	XRCC2	1	0	8.40741	Mutually_Exclusive	ETV6, XRCC2
KDM6A	XRCC2	1	0	8.40741	Mutually_Exclusive	KDM6A, XRCC2
NF1	XRCC2	1	0	8.40741	Mutually_Exclusive	NF1, XRCC2
RAD21	XRCC2	1	0	8.40741	Mutually_Exclusive	RAD21, XRCC2
FLT3-ITD	NRAS	1	0.929147	1.01477	Mutually_Exclusive	FLT3-ITD, NRAS
MYC	NRAS	1	1.41218	1.68197	Co_Occurence	MYC, NRAS
NPM1	NRAS	1	1.41218	1.68197	Co_Occurence	NPM1, NRAS
SETD2	NRAS	1	1.41218	1.68197	Co_Occurence	NRAS, SETD2
ATM	NRAS	1	0	0.915344	Mutually_Exclusive	ATM, NRAS
ATRX	NRAS	1	0	0.915344	Mutually_Exclusive	ATRX, NRAS
BRAF	NRAS	1	0	0.915344	Mutually_Exclusive	BRAF, NRAS
DNMT3A	NRAS	1	0	0.915344	Mutually_Exclusive	DNMT3A, NRAS
EED	NRAS	1	0	0.915344	Mutually_Exclusive	EED, NRAS
FBOX11	NRAS	1	0	0.915344	Mutually_Exclusive	FBOX11, NRAS
GATA1	NRAS	1	0	0.915344	Mutually_Exclusive	GATA1, NRAS
IDH2	NRAS	1	0	0.915344	Mutually_Exclusive	IDH2, NRAS
MN1	NRAS	1	0	0.915344	Mutually_Exclusive	MN1, NRAS
MSH6	NRAS	1	0	0.915344	Mutually_Exclusive	MSH6, NRAS
NFE2	NRAS	1	0	0.915344	Mutually_Exclusive	NFE2, NRAS
NSD1	NRAS	1	0	0.915344	Mutually_Exclusive	NRAS, NSD1
SMC1A	NRAS	1	0	0.915344	Mutually_Exclusive	NRAS, SMC1A
TET2	NRAS	1	0	0.915344	Mutually_Exclusive	NRAS, TET2
XPC	NRAS	1	0	0.915344	Mutually_Exclusive	NRAS, XPC
XRCC2	NRAS	1	0	0.915344	Mutually_Exclusive	NRAS, XRCC2
CSF3R	FLT3	1	0.520951	0.709091	Mutually_Exclusive	CSF3R, FLT3
CTCF	FLT3	1	1.07342	1.36364	Co_Occurence	CTCF, FLT3
KDM6A	FLT3	1	1.07342	1.36364	Co_Occurence	FLT3, KDM6A
RAD21	FLT3	1	1.07342	1.36364	Co_Occurence	FLT3, RAD21
ASXL1	FLT3	1	0	0.621053	Mutually_Exclusive	ASXL1, FLT3
BRCA2	FLT3	1	0	0.621053	Mutually_Exclusive	BRCA2, FLT3
CBL	FLT3	1	0	0.621053	Mutually_Exclusive	CBL, FLT3
CCND2	FLT3	1	0	0.621053	Mutually_Exclusive	CCND2, FLT3
DNM2	FLT3	1	0	0.621053	Mutually_Exclusive	DNM2, FLT3
DXH15	FLT3	1	0	0.621053	Mutually_Exclusive	DXH15, FLT3
IKZF1	FLT3	1	0	0.621053	Mutually_Exclusive	FLT3, IKZF1
JAK2	FLT3	1	0	0.621053	Mutually_Exclusive	FLT3, JAK2
KMT2D	FLT3	1	0	0.621053	Mutually_Exclusive	FLT3, KMT2D
MGA	FLT3	1	0	0.621053	Mutually_Exclusive	FLT3, MGA
UBTF	FLT3	1	0	0.621053	Mutually_Exclusive	FLT3, UBTF
CSF3R	KIT	1	0.606442	0.824176	Mutually_Exclusive	CSF3R, KIT
NPM1	KIT	1	0	0.507003	Mutually_Exclusive	KIT, NPM1
PHF6	KIT	1	0	0.507003	Mutually_Exclusive	KIT, PHF6
SETD2	KIT	1	0	0.507003	Mutually_Exclusive	KIT, SETD2
TP53	KIT	1	0	0.507003	Mutually_Exclusive	KIT, TP53
ASXL1	KIT	1	0	0.717647	Mutually_Exclusive	ASXL1, KIT
BRCA2	KIT	1	0	0.717647	Mutually_Exclusive	BRCA2, KIT
IKZF1	KIT	1	0	0.717647	Mutually_Exclusive	IKZF1, KIT
JAK3	KIT	1	0	0.717647	Mutually_Exclusive	JAK3, KIT
KMT2C	KIT	1	0	0.717647	Mutually_Exclusive	KIT, KMT2C
KMT2D	KIT	1	0	0.717647	Mutually_Exclusive	KIT, KMT2D
MGA	KIT	1	0	0.717647	Mutually_Exclusive	KIT, MGA
RUNX1	KIT	1	0	0.717647	Mutually_Exclusive	KIT, RUNX1
UBTF	KIT	1	0	0.717647	Mutually_Exclusive	KIT, UBTF
ARID2	KIT	1	0	1.20915	Mutually_Exclusive	ARID2, KIT
ATM	KIT	1	0	1.20915	Mutually_Exclusive	ATM, KIT
ATRX	KIT	1	0	1.20915	Mutually_Exclusive	ATRX, KIT
BRAF	KIT	1	0	1.20915	Mutually_Exclusive	BRAF, KIT
CEBPAsm	KIT	1	0	1.20915	Mutually_Exclusive	CEBPAsm, KIT
DNMT3A	KIT	1	0	1.20915	Mutually_Exclusive	DNMT3A, KIT
EED	KIT	1	0	1.20915	Mutually_Exclusive	EED, KIT
GATA1	KIT	1	0	1.20915	Mutually_Exclusive	GATA1, KIT
IDH2	KIT	1	0	1.20915	Mutually_Exclusive	IDH2, KIT
KMT2A	KIT	1	0	1.20915	Mutually_Exclusive	KIT, KMT2A
MED12	KIT	1	0	1.20915	Mutually_Exclusive	KIT, MED12
MN1	KIT	1	0	1.20915	Mutually_Exclusive	KIT, MN1
MSH6	KIT	1	0	1.20915	Mutually_Exclusive	KIT, MSH6
NFE2	KIT	1	0	1.20915	Mutually_Exclusive	KIT, NFE2
NSD1	KIT	1	0	1.20915	Mutually_Exclusive	KIT, NSD1
PCBP1	KIT	1	0	1.20915	Mutually_Exclusive	KIT, PCBP1
SMC1A	KIT	1	0	1.20915	Mutually_Exclusive	KIT, SMC1A
TET2	KIT	1	0	1.20915	Mutually_Exclusive	KIT, TET2
XPC	KIT	1	0	1.20915	Mutually_Exclusive	KIT, XPC
XRCC2	KIT	1	0	1.20915	Mutually_Exclusive	KIT, XRCC2
CSF3R	CEBPA	1	0.808396	1.09467	Mutually_Exclusive	CEBPA, CSF3R
CTCF	CEBPA	1	0	0.512195	Mutually_Exclusive	CEBPA, CTCF
ETV6	CEBPA	1	0	0.512195	Mutually_Exclusive	CEBPA, ETV6
KDM6A	CEBPA	1	0	0.512195	Mutually_Exclusive	CEBPA, KDM6A
NF1	CEBPA	1	0	0.512195	Mutually_Exclusive	CEBPA, NF1
RAD21	CEBPA	1	0	0.512195	Mutually_Exclusive	CEBPA, RAD21
ARID2	CEBPA	1	0	1.58537	Mutually_Exclusive	ARID2, CEBPA
ATRX	CEBPA	1	0	1.58537	Mutually_Exclusive	ATRX, CEBPA
BRAF	CEBPA	1	0	1.58537	Mutually_Exclusive	BRAF, CEBPA
BUB1B	CEBPA	1	0	1.58537	Mutually_Exclusive	BUB1B, CEBPA
DIS3	CEBPA	1	0	1.58537	Mutually_Exclusive	CEBPA, DIS3
DNMT3A	CEBPA	1	0	1.58537	Mutually_Exclusive	CEBPA, DNMT3A
EED	CEBPA	1	0	1.58537	Mutually_Exclusive	CEBPA, EED
FBOX11	CEBPA	1	0	1.58537	Mutually_Exclusive	CEBPA, FBOX11
GATA1	CEBPA	1	0	1.58537	Mutually_Exclusive	CEBPA, GATA1
IDH2	CEBPA	1	0	1.58537	Mutually_Exclusive	CEBPA, IDH2
KMT2A	CEBPA	1	0	1.58537	Mutually_Exclusive	CEBPA, KMT2A
MAP3K1	CEBPA	1	0	1.58537	Mutually_Exclusive	CEBPA, MAP3K1
MAX	CEBPA	1	0	1.58537	Mutually_Exclusive	CEBPA, MAX
MED12	CEBPA	1	0	1.58537	Mutually_Exclusive	CEBPA, MED12
MN1	CEBPA	1	0	1.58537	Mutually_Exclusive	CEBPA, MN1
NFE2	CEBPA	1	0	1.58537	Mutually_Exclusive	CEBPA, NFE2
NOTCH2	CEBPA	1	0	1.58537	Mutually_Exclusive	CEBPA, NOTCH2
NSD1	CEBPA	1	0	1.58537	Mutually_Exclusive	CEBPA, NSD1
PCBP1	CEBPA	1	0	1.58537	Mutually_Exclusive	CEBPA, PCBP1
SMC1A	CEBPA	1	0	1.58537	Mutually_Exclusive	CEBPA, SMC1A
STAG2	CEBPA	1	0	1.58537	Mutually_Exclusive	CEBPA, STAG2
TET2	CEBPA	1	0	1.58537	Mutually_Exclusive	CEBPA, TET2
XPC	CEBPA	1	0	1.58537	Mutually_Exclusive	CEBPA, XPC
GATA2	KIT-E17	1	0	0.53719	Mutually_Exclusive	GATA2, KIT-E17
ETV6	KIT-E17	1	0	0.6633	Mutually_Exclusive	ETV6, KIT-E17
KDM6A	KIT-E17	1	0	0.6633	Mutually_Exclusive	KDM6A, KIT-E17
NPM1	KIT-E17	1	0	0.861472	Mutually_Exclusive	KIT-E17, NPM1
PHF6	KIT-E17	1	0	0.861472	Mutually_Exclusive	KIT-E17, PHF6
SETD2	KIT-E17	1	0	0.861472	Mutually_Exclusive	KIT-E17, SETD2
TP53	KIT-E17	1	0	0.861472	Mutually_Exclusive	KIT-E17, TP53
ASXL1	KIT-E17	1	0	1.21818	Mutually_Exclusive	ASXL1, KIT-E17
BRCA2	KIT-E17	1	0	1.21818	Mutually_Exclusive	BRCA2, KIT-E17
CBL	KIT-E17	1	0	1.21818	Mutually_Exclusive	CBL, KIT-E17
CCND2	KIT-E17	1	0	1.21818	Mutually_Exclusive	CCND2, KIT-E17
IKZF1	KIT-E17	1	0	1.21818	Mutually_Exclusive	IKZF1, KIT-E17
JAK3	KIT-E17	1	0	1.21818	Mutually_Exclusive	JAK3, KIT-E17
KMT2C	KIT-E17	1	0	1.21818	Mutually_Exclusive	KIT-E17, KMT2C
KMT2D	KIT-E17	1	0	1.21818	Mutually_Exclusive	KIT-E17, KMT2D
MGA	KIT-E17	1	0	1.21818	Mutually_Exclusive	KIT-E17, MGA
RUNX1	KIT-E17	1	0	1.21818	Mutually_Exclusive	KIT-E17, RUNX1
UBTF	KIT-E17	1	0	1.21818	Mutually_Exclusive	KIT-E17, UBTF
ARID2	KIT-E17	1	0	2.05051	Mutually_Exclusive	ARID2, KIT-E17
ATM	KIT-E17	1	0	2.05051	Mutually_Exclusive	ATM, KIT-E17
ATRX	KIT-E17	1	0	2.05051	Mutually_Exclusive	ATRX, KIT-E17
BRAF	KIT-E17	1	0	2.05051	Mutually_Exclusive	BRAF, KIT-E17
BUB1B	KIT-E17	1	0	2.05051	Mutually_Exclusive	BUB1B, KIT-E17
CEBPAsm	KIT-E17	1	0	2.05051	Mutually_Exclusive	CEBPAsm, KIT-E17
DNMT3A	KIT-E17	1	0	2.05051	Mutually_Exclusive	DNMT3A, KIT-E17
EED	KIT-E17	1	0	2.05051	Mutually_Exclusive	EED, KIT-E17
GATA1	KIT-E17	1	0	2.05051	Mutually_Exclusive	GATA1, KIT-E17
IDH2	KIT-E17	1	0	2.05051	Mutually_Exclusive	IDH2, KIT-E17
KMT2A	KIT-E17	1	0	2.05051	Mutually_Exclusive	KIT-E17, KMT2A
MED12	KIT-E17	1	0	2.05051	Mutually_Exclusive	KIT-E17, MED12
MN1	KIT-E17	1	0	2.05051	Mutually_Exclusive	KIT-E17, MN1
MSH6	KIT-E17	1	0	2.05051	Mutually_Exclusive	KIT-E17, MSH6
NFE2	KIT-E17	1	0	2.05051	Mutually_Exclusive	KIT-E17, NFE2
NSD1	KIT-E17	1	0	2.05051	Mutually_Exclusive	KIT-E17, NSD1
PCBP1	KIT-E17	1	0	2.05051	Mutually_Exclusive	KIT-E17, PCBP1
SMC1A	KIT-E17	1	0	2.05051	Mutually_Exclusive	KIT-E17, SMC1A
STAG2	KIT-E17	1	0	2.05051	Mutually_Exclusive	KIT-E17, STAG2
TET2	KIT-E17	1	0	2.05051	Mutually_Exclusive	KIT-E17, TET2
XPC	KIT-E17	1	0	2.05051	Mutually_Exclusive	KIT-E17, XPC
XRCC2	KIT-E17	1	0	2.05051	Mutually_Exclusive	KIT-E17, XRCC2
FLT3-ITD	FLT3-TKD	1	0.65243	0.903382	Mutually_Exclusive	FLT3-ITD, FLT3-TKD
CSF3R	FLT3-TKD	1	1.25379	1.68376	Co_Occurence	CSF3R, FLT3-TKD
GATA2	FLT3-TKD	1	0	0.623824	Mutually_Exclusive	FLT3-TKD, GATA2
ASXL1	FLT3-TKD	1	0	1.41379	Mutually_Exclusive	ASXL1, FLT3-TKD
BRCA2	FLT3-TKD	1	0	1.41379	Mutually_Exclusive	BRCA2, FLT3-TKD
CBL	FLT3-TKD	1	0	1.41379	Mutually_Exclusive	CBL, FLT3-TKD
CCND2	FLT3-TKD	1	0	1.41379	Mutually_Exclusive	CCND2, FLT3-TKD
DNM2	FLT3-TKD	1	0	1.41379	Mutually_Exclusive	DNM2, FLT3-TKD
DXH15	FLT3-TKD	1	0	1.41379	Mutually_Exclusive	DXH15, FLT3-TKD
IKZF1	FLT3-TKD	1	0	1.41379	Mutually_Exclusive	FLT3-TKD, IKZF1
JAK2	FLT3-TKD	1	0	1.41379	Mutually_Exclusive	FLT3-TKD, JAK2
JAK3	FLT3-TKD	1	0	1.41379	Mutually_Exclusive	FLT3-TKD, JAK3
KMT2D	FLT3-TKD	1	0	1.41379	Mutually_Exclusive	FLT3-TKD, KMT2D
MGA	FLT3-TKD	1	0	1.41379	Mutually_Exclusive	FLT3-TKD, MGA
PTEN	FLT3-TKD	1	0	1.41379	Mutually_Exclusive	FLT3-TKD, PTEN
UBTF	FLT3-TKD	1	0	1.41379	Mutually_Exclusive	FLT3-TKD, UBTF
ARID2	FLT3-TKD	1	0	2.37931	Mutually_Exclusive	ARID2, FLT3-TKD
ATM	FLT3-TKD	1	0	2.37931	Mutually_Exclusive	ATM, FLT3-TKD
ATRX	FLT3-TKD	1	0	2.37931	Mutually_Exclusive	ATRX, FLT3-TKD
BRAF	FLT3-TKD	1	0	2.37931	Mutually_Exclusive	BRAF, FLT3-TKD
BUB1B	FLT3-TKD	1	0	2.37931	Mutually_Exclusive	BUB1B, FLT3-TKD
CEBPAsm	FLT3-TKD	1	0	2.37931	Mutually_Exclusive	CEBPAsm, FLT3-TKD
DIS3	FLT3-TKD	1	0	2.37931	Mutually_Exclusive	DIS3, FLT3-TKD
DNMT3A	FLT3-TKD	1	0	2.37931	Mutually_Exclusive	DNMT3A, FLT3-TKD
GATA1	FLT3-TKD	1	0	2.37931	Mutually_Exclusive	FLT3-TKD, GATA1
IDH2	FLT3-TKD	1	0	2.37931	Mutually_Exclusive	FLT3-TKD, IDH2
MAP3K1	FLT3-TKD	1	0	2.37931	Mutually_Exclusive	FLT3-TKD, MAP3K1
MAX	FLT3-TKD	1	0	2.37931	Mutually_Exclusive	FLT3-TKD, MAX
MED12	FLT3-TKD	1	0	2.37931	Mutually_Exclusive	FLT3-TKD, MED12
MN1	FLT3-TKD	1	0	2.37931	Mutually_Exclusive	FLT3-TKD, MN1
MSH6	FLT3-TKD	1	0	2.37931	Mutually_Exclusive	FLT3-TKD, MSH6
NFE2	FLT3-TKD	1	0	2.37931	Mutually_Exclusive	FLT3-TKD, NFE2
NSD1	FLT3-TKD	1	0	2.37931	Mutually_Exclusive	FLT3-TKD, NSD1
PCBP1	FLT3-TKD	1	0	2.37931	Mutually_Exclusive	FLT3-TKD, PCBP1
SMC1A	FLT3-TKD	1	0	2.37931	Mutually_Exclusive	FLT3-TKD, SMC1A
STAG2	FLT3-TKD	1	0	2.37931	Mutually_Exclusive	FLT3-TKD, STAG2
TET2	FLT3-TKD	1	0	2.37931	Mutually_Exclusive	FLT3-TKD, TET2
XPC	FLT3-TKD	1	0	2.37931	Mutually_Exclusive	FLT3-TKD, XPC
XRCC2	FLT3-TKD	1	0	2.37931	Mutually_Exclusive	FLT3-TKD, XRCC2
CEBPAbi	WT1	1	0.591997	0.822222	Mutually_Exclusive	CEBPAbi, WT1
CSF3R	WT1	1	0	0.448276	Mutually_Exclusive	CSF3R, WT1
GATA2	WT1	1	0	0.623824	Mutually_Exclusive	GATA2, WT1
ASXL1	WT1	1	0	1.41379	Mutually_Exclusive	ASXL1, WT1
CBL	WT1	1	0	1.41379	Mutually_Exclusive	CBL, WT1
CCND2	WT1	1	0	1.41379	Mutually_Exclusive	CCND2, WT1
DNM2	WT1	1	0	1.41379	Mutually_Exclusive	DNM2, WT1
DXH15	WT1	1	0	1.41379	Mutually_Exclusive	DXH15, WT1
IKZF1	WT1	1	0	1.41379	Mutually_Exclusive	IKZF1, WT1
JAK2	WT1	1	0	1.41379	Mutually_Exclusive	JAK2, WT1
KMT2C	WT1	1	0	1.41379	Mutually_Exclusive	KMT2C, WT1
KMT2D	WT1	1	0	1.41379	Mutually_Exclusive	KMT2D, WT1
PTEN	WT1	1	0	1.41379	Mutually_Exclusive	PTEN, WT1
RUNX1	WT1	1	0	1.41379	Mutually_Exclusive	RUNX1, WT1
SRSF2	WT1	1	0	1.41379	Mutually_Exclusive	SRSF2, WT1
ARID2	WT1	1	0	2.37931	Mutually_Exclusive	ARID2, WT1
ATM	WT1	1	0	2.37931	Mutually_Exclusive	ATM, WT1
ATRX	WT1	1	0	2.37931	Mutually_Exclusive	ATRX, WT1
BRAF	WT1	1	0	2.37931	Mutually_Exclusive	BRAF, WT1
BUB1B	WT1	1	0	2.37931	Mutually_Exclusive	BUB1B, WT1
DIS3	WT1	1	0	2.37931	Mutually_Exclusive	DIS3, WT1
DNMT3A	WT1	1	0	2.37931	Mutually_Exclusive	DNMT3A, WT1
EED	WT1	1	0	2.37931	Mutually_Exclusive	EED, WT1
FBOX11	WT1	1	0	2.37931	Mutually_Exclusive	FBOX11, WT1
GATA1	WT1	1	0	2.37931	Mutually_Exclusive	GATA1, WT1
IDH2	WT1	1	0	2.37931	Mutually_Exclusive	IDH2, WT1
KMT2A	WT1	1	0	2.37931	Mutually_Exclusive	KMT2A, WT1
MAP3K1	WT1	1	0	2.37931	Mutually_Exclusive	MAP3K1, WT1
MAX	WT1	1	0	2.37931	Mutually_Exclusive	MAX, WT1
MED12	WT1	1	0	2.37931	Mutually_Exclusive	MED12, WT1
MN1	WT1	1	0	2.37931	Mutually_Exclusive	MN1, WT1
MSH6	WT1	1	0	2.37931	Mutually_Exclusive	MSH6, WT1
NFE2	WT1	1	0	2.37931	Mutually_Exclusive	NFE2, WT1
NOTCH2	WT1	1	0	2.37931	Mutually_Exclusive	NOTCH2, WT1
NSD1	WT1	1	0	2.37931	Mutually_Exclusive	NSD1, WT1
PCBP1	WT1	1	0	2.37931	Mutually_Exclusive	PCBP1, WT1
SMC1A	WT1	1	0	2.37931	Mutually_Exclusive	SMC1A, WT1
STAG2	WT1	1	0	2.37931	Mutually_Exclusive	STAG2, WT1
TET2	WT1	1	0	2.37931	Mutually_Exclusive	TET2, WT1
XPC	WT1	1	0	2.37931	Mutually_Exclusive	WT1, XPC
XRCC2	WT1	1	0	2.37931	Mutually_Exclusive	WT1, XRCC2
FLT3-ITD	CEBPAbi	1	0.713965	0.986087	Mutually_Exclusive	CEBPAbi, FLT3-ITD
CTCF	CEBPAbi	1	0	0.835391	Mutually_Exclusive	CEBPAbi, CTCF
ETV6	CEBPAbi	1	0	0.835391	Mutually_Exclusive	CEBPAbi, ETV6
KDM6A	CEBPAbi	1	0	0.835391	Mutually_Exclusive	CEBPAbi, KDM6A
NF1	CEBPAbi	1	0	0.835391	Mutually_Exclusive	CEBPAbi, NF1
RAD21	CEBPAbi	1	0	0.835391	Mutually_Exclusive	CEBPAbi, RAD21
NPM1	CEBPAbi	1	0	1.08466	Mutually_Exclusive	CEBPAbi, NPM1
SETD2	CEBPAbi	1	0	1.08466	Mutually_Exclusive	CEBPAbi, SETD2
TP53	CEBPAbi	1	0	1.08466	Mutually_Exclusive	CEBPAbi, TP53
U2AF1	CEBPAbi	1	0	1.08466	Mutually_Exclusive	CEBPAbi, U2AF1
ASXL1	CEBPAbi	1	0	1.53333	Mutually_Exclusive	ASXL1, CEBPAbi
BRCA2	CEBPAbi	1	0	1.53333	Mutually_Exclusive	BRCA2, CEBPAbi
CBL	CEBPAbi	1	0	1.53333	Mutually_Exclusive	CBL, CEBPAbi
CCND2	CEBPAbi	1	0	1.53333	Mutually_Exclusive	CCND2, CEBPAbi
DNM2	CEBPAbi	1	0	1.53333	Mutually_Exclusive	CEBPAbi, DNM2
DXH15	CEBPAbi	1	0	1.53333	Mutually_Exclusive	CEBPAbi, DXH15
IKZF1	CEBPAbi	1	0	1.53333	Mutually_Exclusive	CEBPAbi, IKZF1
JAK2	CEBPAbi	1	0	1.53333	Mutually_Exclusive	CEBPAbi, JAK2
JAK3	CEBPAbi	1	0	1.53333	Mutually_Exclusive	CEBPAbi, JAK3
KMT2D	CEBPAbi	1	0	1.53333	Mutually_Exclusive	CEBPAbi, KMT2D
MGA	CEBPAbi	1	0	1.53333	Mutually_Exclusive	CEBPAbi, MGA
RUNX1	CEBPAbi	1	0	1.53333	Mutually_Exclusive	CEBPAbi, RUNX1
SRSF2	CEBPAbi	1	0	1.53333	Mutually_Exclusive	CEBPAbi, SRSF2
UBTF	CEBPAbi	1	0	1.53333	Mutually_Exclusive	CEBPAbi, UBTF
ARID2	CEBPAbi	1	0	2.58025	Mutually_Exclusive	ARID2, CEBPAbi
ATRX	CEBPAbi	1	0	2.58025	Mutually_Exclusive	ATRX, CEBPAbi
BRAF	CEBPAbi	1	0	2.58025	Mutually_Exclusive	BRAF, CEBPAbi
BUB1B	CEBPAbi	1	0	2.58025	Mutually_Exclusive	BUB1B, CEBPAbi
CEBPAsm	CEBPAbi	1	0	2.58025	Mutually_Exclusive	CEBPAbi, CEBPAsm
DIS3	CEBPAbi	1	0	2.58025	Mutually_Exclusive	CEBPAbi, DIS3
DNMT3A	CEBPAbi	1	0	2.58025	Mutually_Exclusive	CEBPAbi, DNMT3A
EED	CEBPAbi	1	0	2.58025	Mutually_Exclusive	CEBPAbi, EED
FBOX11	CEBPAbi	1	0	2.58025	Mutually_Exclusive	CEBPAbi, FBOX11
GATA1	CEBPAbi	1	0	2.58025	Mutually_Exclusive	CEBPAbi, GATA1
IDH2	CEBPAbi	1	0	2.58025	Mutually_Exclusive	CEBPAbi, IDH2
KMT2A	CEBPAbi	1	0	2.58025	Mutually_Exclusive	CEBPAbi, KMT2A
MAP3K1	CEBPAbi	1	0	2.58025	Mutually_Exclusive	CEBPAbi, MAP3K1
MAX	CEBPAbi	1	0	2.58025	Mutually_Exclusive	CEBPAbi, MAX
MED12	CEBPAbi	1	0	2.58025	Mutually_Exclusive	CEBPAbi, MED12
MN1	CEBPAbi	1	0	2.58025	Mutually_Exclusive	CEBPAbi, MN1
NFE2	CEBPAbi	1	0	2.58025	Mutually_Exclusive	CEBPAbi, NFE2
NOTCH2	CEBPAbi	1	0	2.58025	Mutually_Exclusive	CEBPAbi, NOTCH2
NSD1	CEBPAbi	1	0	2.58025	Mutually_Exclusive	CEBPAbi, NSD1
PCBP1	CEBPAbi	1	0	2.58025	Mutually_Exclusive	CEBPAbi, PCBP1
SMC1A	CEBPAbi	1	0	2.58025	Mutually_Exclusive	CEBPAbi, SMC1A
STAG2	CEBPAbi	1	0	2.58025	Mutually_Exclusive	CEBPAbi, STAG2
TET2	CEBPAbi	1	0	2.58025	Mutually_Exclusive	CEBPAbi, TET2
XPC	CEBPAbi	1	0	2.58025	Mutually_Exclusive	CEBPAbi, XPC
CSF3R	FLT3-ITD	1	0	0.530667	Mutually_Exclusive	CSF3R, FLT3-ITD
CTCF	FLT3-ITD	1	0	0.911111	Mutually_Exclusive	CTCF, FLT3-ITD
ETV6	FLT3-ITD	1	0	0.911111	Mutually_Exclusive	ETV6, FLT3-ITD
NF1	FLT3-ITD	1	0	0.911111	Mutually_Exclusive	FLT3-ITD, NF1
RAD21	FLT3-ITD	1	0	0.911111	Mutually_Exclusive	FLT3-ITD, RAD21
ASXL1	FLT3-ITD	1	0	1.672	Mutually_Exclusive	ASXL1, FLT3-ITD
BRCA2	FLT3-ITD	1	0	1.672	Mutually_Exclusive	BRCA2, FLT3-ITD
CBL	FLT3-ITD	1	0	1.672	Mutually_Exclusive	CBL, FLT3-ITD
CCND2	FLT3-ITD	1	0	1.672	Mutually_Exclusive	CCND2, FLT3-ITD
DNM2	FLT3-ITD	1	0	1.672	Mutually_Exclusive	DNM2, FLT3-ITD
DXH15	FLT3-ITD	1	0	1.672	Mutually_Exclusive	DXH15, FLT3-ITD
IKZF1	FLT3-ITD	1	0	1.672	Mutually_Exclusive	FLT3-ITD, IKZF1
JAK2	FLT3-ITD	1	0	1.672	Mutually_Exclusive	FLT3-ITD, JAK2
KMT2C	FLT3-ITD	1	0	1.672	Mutually_Exclusive	FLT3-ITD, KMT2C
KMT2D	FLT3-ITD	1	0	1.672	Mutually_Exclusive	FLT3-ITD, KMT2D
MGA	FLT3-ITD	1	0	1.672	Mutually_Exclusive	FLT3-ITD, MGA
SRSF2	FLT3-ITD	1	0	1.672	Mutually_Exclusive	FLT3-ITD, SRSF2
UBTF	FLT3-ITD	1	0	1.672	Mutually_Exclusive	FLT3-ITD, UBTF
ARID2	FLT3-ITD	1	0	2.81333	Mutually_Exclusive	ARID2, FLT3-ITD
ATM	FLT3-ITD	1	0	2.81333	Mutually_Exclusive	ATM, FLT3-ITD
ATRX	FLT3-ITD	1	0	2.81333	Mutually_Exclusive	ATRX, FLT3-ITD
BRAF	FLT3-ITD	1	0	2.81333	Mutually_Exclusive	BRAF, FLT3-ITD
BUB1B	FLT3-ITD	1	0	2.81333	Mutually_Exclusive	BUB1B, FLT3-ITD
DIS3	FLT3-ITD	1	0	2.81333	Mutually_Exclusive	DIS3, FLT3-ITD
DNMT3A	FLT3-ITD	1	0	2.81333	Mutually_Exclusive	DNMT3A, FLT3-ITD
EED	FLT3-ITD	1	0	2.81333	Mutually_Exclusive	EED, FLT3-ITD
FBOX11	FLT3-ITD	1	0	2.81333	Mutually_Exclusive	FBOX11, FLT3-ITD
GATA1	FLT3-ITD	1	0	2.81333	Mutually_Exclusive	FLT3-ITD, GATA1
KMT2A	FLT3-ITD	1	0	2.81333	Mutually_Exclusive	FLT3-ITD, KMT2A
MAP3K1	FLT3-ITD	1	0	2.81333	Mutually_Exclusive	FLT3-ITD, MAP3K1
MAX	FLT3-ITD	1	0	2.81333	Mutually_Exclusive	FLT3-ITD, MAX
MED12	FLT3-ITD	1	0	2.81333	Mutually_Exclusive	FLT3-ITD, MED12
MN1	FLT3-ITD	1	0	2.81333	Mutually_Exclusive	FLT3-ITD, MN1
MSH6	FLT3-ITD	1	0	2.81333	Mutually_Exclusive	FLT3-ITD, MSH6
NFE2	FLT3-ITD	1	0	2.81333	Mutually_Exclusive	FLT3-ITD, NFE2
NOTCH2	FLT3-ITD	1	0	2.81333	Mutually_Exclusive	FLT3-ITD, NOTCH2
NSD1	FLT3-ITD	1	0	2.81333	Mutually_Exclusive	FLT3-ITD, NSD1
PCBP1	FLT3-ITD	1	0	2.81333	Mutually_Exclusive	FLT3-ITD, PCBP1
SMC1A	FLT3-ITD	1	0	2.81333	Mutually_Exclusive	FLT3-ITD, SMC1A
STAG2	FLT3-ITD	1	0	2.81333	Mutually_Exclusive	FLT3-ITD, STAG2
TET2	FLT3-ITD	1	0	2.81333	Mutually_Exclusive	FLT3-ITD, TET2
XPC	FLT3-ITD	1	0	2.81333	Mutually_Exclusive	FLT3-ITD, XPC
XRCC2	FLT3-ITD	1	0	2.81333	Mutually_Exclusive	FLT3-ITD, XRCC2
KIT-E8	KRAS	1	1.23509	1.67227	Co_Occurence	KIT-E8, KRAS
GATA2	KRAS	1	0	0.810277	Mutually_Exclusive	GATA2, KRAS
CTCF	KRAS	1	0	1	Mutually_Exclusive	CTCF, KRAS
NF1	KRAS	1	0	1	Mutually_Exclusive	KRAS, NF1
BRCA2	KRAS	1	0	1.83478	Mutually_Exclusive	BRCA2, KRAS
CBL	KRAS	1	0	1.83478	Mutually_Exclusive	CBL, KRAS
CCND2	KRAS	1	0	1.83478	Mutually_Exclusive	CCND2, KRAS
DNM2	KRAS	1	0	1.83478	Mutually_Exclusive	DNM2, KRAS
DXH15	KRAS	1	0	1.83478	Mutually_Exclusive	DXH15, KRAS
JAK2	KRAS	1	0	1.83478	Mutually_Exclusive	JAK2, KRAS
JAK3	KRAS	1	0	1.83478	Mutually_Exclusive	JAK3, KRAS
KMT2C	KRAS	1	0	1.83478	Mutually_Exclusive	KMT2C, KRAS
MGA	KRAS	1	0	1.83478	Mutually_Exclusive	KRAS, MGA
PTEN	KRAS	1	0	1.83478	Mutually_Exclusive	KRAS, PTEN
RUNX1	KRAS	1	0	1.83478	Mutually_Exclusive	KRAS, RUNX1
SRSF2	KRAS	1	0	1.83478	Mutually_Exclusive	KRAS, SRSF2
UBTF	KRAS	1	0	1.83478	Mutually_Exclusive	KRAS, UBTF
ARID2	KRAS	1	0	3.08696	Mutually_Exclusive	ARID2, KRAS
ATM	KRAS	1	0	3.08696	Mutually_Exclusive	ATM, KRAS
ATRX	KRAS	1	0	3.08696	Mutually_Exclusive	ATRX, KRAS
BRAF	KRAS	1	0	3.08696	Mutually_Exclusive	BRAF, KRAS
CEBPAsm	KRAS	1	0	3.08696	Mutually_Exclusive	CEBPAsm, KRAS
DIS3	KRAS	1	0	3.08696	Mutually_Exclusive	DIS3, KRAS
DNMT3A	KRAS	1	0	3.08696	Mutually_Exclusive	DNMT3A, KRAS
EED	KRAS	1	0	3.08696	Mutually_Exclusive	EED, KRAS
FBOX11	KRAS	1	0	3.08696	Mutually_Exclusive	FBOX11, KRAS
GATA1	KRAS	1	0	3.08696	Mutually_Exclusive	GATA1, KRAS
IDH2	KRAS	1	0	3.08696	Mutually_Exclusive	IDH2, KRAS
KMT2A	KRAS	1	0	3.08696	Mutually_Exclusive	KMT2A, KRAS
MAP3K1	KRAS	1	0	3.08696	Mutually_Exclusive	KRAS, MAP3K1
MAX	KRAS	1	0	3.08696	Mutually_Exclusive	KRAS, MAX
MED12	KRAS	1	0	3.08696	Mutually_Exclusive	KRAS, MED12
MN1	KRAS	1	0	3.08696	Mutually_Exclusive	KRAS, MN1
MSH6	KRAS	1	0	3.08696	Mutually_Exclusive	KRAS, MSH6
NFE2	KRAS	1	0	3.08696	Mutually_Exclusive	KRAS, NFE2
NOTCH2	KRAS	1	0	3.08696	Mutually_Exclusive	KRAS, NOTCH2
NSD1	KRAS	1	0	3.08696	Mutually_Exclusive	KRAS, NSD1
PCBP1	KRAS	1	0	3.08696	Mutually_Exclusive	KRAS, PCBP1
SMC1A	KRAS	1	0	3.08696	Mutually_Exclusive	KRAS, SMC1A
STAG2	KRAS	1	0	3.08696	Mutually_Exclusive	KRAS, STAG2
TET2	KRAS	1	0	3.08696	Mutually_Exclusive	KRAS, TET2
XPC	KRAS	1	0	3.08696	Mutually_Exclusive	KRAS, XPC
XRCC2	KRAS	1	0	3.08696	Mutually_Exclusive	KRAS, XRCC2
PTPN11	ASXL2	1	0	0.563025	Mutually_Exclusive	ASXL2, PTPN11
EP300	ASXL2	1	0	1.10582	Mutually_Exclusive	ASXL2, EP300
ETV6	ASXL2	1	0	1.10582	Mutually_Exclusive	ASXL2, ETV6
KDM6A	ASXL2	1	0	1.10582	Mutually_Exclusive	ASXL2, KDM6A
NF1	ASXL2	1	0	1.10582	Mutually_Exclusive	ASXL2, NF1
ARID2	ASXL2	1	0	3.4127	Mutually_Exclusive	ARID2, ASXL2
ATM	ASXL2	1	0	3.4127	Mutually_Exclusive	ASXL2, ATM
ATRX	ASXL2	1	0	3.4127	Mutually_Exclusive	ASXL2, ATRX
BRAF	ASXL2	1	0	3.4127	Mutually_Exclusive	ASXL2, BRAF
BUB1B	ASXL2	1	0	3.4127	Mutually_Exclusive	ASXL2, BUB1B
CEBPAsm	ASXL2	1	0	3.4127	Mutually_Exclusive	ASXL2, CEBPAsm
DIS3	ASXL2	1	0	3.4127	Mutually_Exclusive	ASXL2, DIS3
DNMT3A	ASXL2	1	0	3.4127	Mutually_Exclusive	ASXL2, DNMT3A
EED	ASXL2	1	0	3.4127	Mutually_Exclusive	ASXL2, EED
FBOX11	ASXL2	1	0	3.4127	Mutually_Exclusive	ASXL2, FBOX11
GATA1	ASXL2	1	0	3.4127	Mutually_Exclusive	ASXL2, GATA1
IDH2	ASXL2	1	0	3.4127	Mutually_Exclusive	ASXL2, IDH2
KMT2A	ASXL2	1	0	3.4127	Mutually_Exclusive	ASXL2, KMT2A
MAP3K1	ASXL2	1	0	3.4127	Mutually_Exclusive	ASXL2, MAP3K1
MAX	ASXL2	1	0	3.4127	Mutually_Exclusive	ASXL2, MAX
MED12	ASXL2	1	0	3.4127	Mutually_Exclusive	ASXL2, MED12
MN1	ASXL2	1	0	3.4127	Mutually_Exclusive	ASXL2, MN1
MSH6	ASXL2	1	0	3.4127	Mutually_Exclusive	ASXL2, MSH6
NFE2	ASXL2	1	0	3.4127	Mutually_Exclusive	ASXL2, NFE2
NOTCH2	ASXL2	1	0	3.4127	Mutually_Exclusive	ASXL2, NOTCH2
PCBP1	ASXL2	1	0	3.4127	Mutually_Exclusive	ASXL2, PCBP1
SMC1A	ASXL2	1	0	3.4127	Mutually_Exclusive	ASXL2, SMC1A
STAG2	ASXL2	1	0	3.4127	Mutually_Exclusive	ASXL2, STAG2
TET2	ASXL2	1	0	3.4127	Mutually_Exclusive	ASXL2, TET2
XPC	ASXL2	1	0	3.4127	Mutually_Exclusive	ASXL2, XPC
XRCC2	ASXL2	1	0	3.4127	Mutually_Exclusive	ASXL2, XRCC2
PTPN11	KIT-E8	1	0	0.628483	Mutually_Exclusive	KIT-E8, PTPN11
CSF3R	KIT-E8	1	0	0.719298	Mutually_Exclusive	CSF3R, KIT-E8
GATA2	KIT-E8	1	0	1	Mutually_Exclusive	GATA2, KIT-E8
ASXL1	KIT-E8	1	0	2.26316	Mutually_Exclusive	ASXL1, KIT-E8
BRCA2	KIT-E8	1	0	2.26316	Mutually_Exclusive	BRCA2, KIT-E8
CBL	KIT-E8	1	0	2.26316	Mutually_Exclusive	CBL, KIT-E8
DNM2	KIT-E8	1	0	2.26316	Mutually_Exclusive	DNM2, KIT-E8
IKZF1	KIT-E8	1	0	2.26316	Mutually_Exclusive	IKZF1, KIT-E8
JAK2	KIT-E8	1	0	2.26316	Mutually_Exclusive	JAK2, KIT-E8
JAK3	KIT-E8	1	0	2.26316	Mutually_Exclusive	JAK3, KIT-E8
KMT2C	KIT-E8	1	0	2.26316	Mutually_Exclusive	KIT-E8, KMT2C
KMT2D	KIT-E8	1	0	2.26316	Mutually_Exclusive	KIT-E8, KMT2D
MGA	KIT-E8	1	0	2.26316	Mutually_Exclusive	KIT-E8, MGA
PTEN	KIT-E8	1	0	2.26316	Mutually_Exclusive	KIT-E8, PTEN
RUNX1	KIT-E8	1	0	2.26316	Mutually_Exclusive	KIT-E8, RUNX1
SRSF2	KIT-E8	1	0	2.26316	Mutually_Exclusive	KIT-E8, SRSF2
UBTF	KIT-E8	1	0	2.26316	Mutually_Exclusive	KIT-E8, UBTF
CSF3R	PTPN11	1	0	0.811765	Mutually_Exclusive	CSF3R, PTPN11
GATA2	PTPN11	1	0	1.12834	Mutually_Exclusive	GATA2, PTPN11
EP300	PTPN11	1	0	1.39216	Mutually_Exclusive	EP300, PTPN11
KDM6A	PTPN11	1	0	1.39216	Mutually_Exclusive	KDM6A, PTPN11
RAD21	PTPN11	1	0	1.39216	Mutually_Exclusive	PTPN11, RAD21
EZH2	PTPN11	1	0	1.80672	Mutually_Exclusive	EZH2, PTPN11
MYC	PTPN11	1	0	1.80672	Mutually_Exclusive	MYC, PTPN11
NPM1	PTPN11	1	0	1.80672	Mutually_Exclusive	NPM1, PTPN11
PHF6	PTPN11	1	0	1.80672	Mutually_Exclusive	PHF6, PTPN11
SETD2	PTPN11	1	0	1.80672	Mutually_Exclusive	PTPN11, SETD2
TP53	PTPN11	1	0	1.80672	Mutually_Exclusive	PTPN11, TP53
ASXL1	PTPN11	1	0	2.55294	Mutually_Exclusive	ASXL1, PTPN11
CBL	PTPN11	1	0	2.55294	Mutually_Exclusive	CBL, PTPN11
CCND2	PTPN11	1	0	2.55294	Mutually_Exclusive	CCND2, PTPN11
DNM2	PTPN11	1	0	2.55294	Mutually_Exclusive	DNM2, PTPN11
DXH15	PTPN11	1	0	2.55294	Mutually_Exclusive	DXH15, PTPN11
JAK2	PTPN11	1	0	2.55294	Mutually_Exclusive	JAK2, PTPN11
JAK3	PTPN11	1	0	2.55294	Mutually_Exclusive	JAK3, PTPN11
KMT2C	PTPN11	1	0	2.55294	Mutually_Exclusive	KMT2C, PTPN11
KMT2D	PTPN11	1	0	2.55294	Mutually_Exclusive	KMT2D, PTPN11
MGA	PTPN11	1	0	2.55294	Mutually_Exclusive	MGA, PTPN11
PTEN	PTPN11	1	0	2.55294	Mutually_Exclusive	PTEN, PTPN11
RUNX1	PTPN11	1	0	2.55294	Mutually_Exclusive	PTPN11, RUNX1
SRSF2	PTPN11	1	0	2.55294	Mutually_Exclusive	PTPN11, SRSF2
GATA2	CSF3R	1	0	1.29091	Mutually_Exclusive	CSF3R, GATA2
CTCF	CSF3R	1	0	1.59259	Mutually_Exclusive	CSF3R, CTCF
EP300	CSF3R	1	0	1.59259	Mutually_Exclusive	CSF3R, EP300
ETV6	CSF3R	1	0	1.59259	Mutually_Exclusive	CSF3R, ETV6
KDM6A	CSF3R	1	0	1.59259	Mutually_Exclusive	CSF3R, KDM6A
NF1	CSF3R	1	0	1.59259	Mutually_Exclusive	CSF3R, NF1
MYC	CSF3R	1	0	2.06667	Mutually_Exclusive	CSF3R, MYC
NPM1	CSF3R	1	0	2.06667	Mutually_Exclusive	CSF3R, NPM1
PHF6	CSF3R	1	0	2.06667	Mutually_Exclusive	CSF3R, PHF6
SETD2	CSF3R	1	0	2.06667	Mutually_Exclusive	CSF3R, SETD2
TP53	CSF3R	1	0	2.06667	Mutually_Exclusive	CSF3R, TP53
U2AF1	CSF3R	1	0	2.06667	Mutually_Exclusive	CSF3R, U2AF1
ASXL1	CSF3R	1	0	2.92	Mutually_Exclusive	ASXL1, CSF3R
BRCA2	CSF3R	1	0	2.92	Mutually_Exclusive	BRCA2, CSF3R
CBL	CSF3R	1	0	2.92	Mutually_Exclusive	CBL, CSF3R
CCND2	CSF3R	1	0	2.92	Mutually_Exclusive	CCND2, CSF3R
DXH15	CSF3R	1	0	2.92	Mutually_Exclusive	CSF3R, DXH15
IKZF1	CSF3R	1	0	2.92	Mutually_Exclusive	CSF3R, IKZF1
JAK2	CSF3R	1	0	2.92	Mutually_Exclusive	CSF3R, JAK2
JAK3	CSF3R	1	0	2.92	Mutually_Exclusive	CSF3R, JAK3
KMT2D	CSF3R	1	0	2.92	Mutually_Exclusive	CSF3R, KMT2D
PTEN	CSF3R	1	0	2.92	Mutually_Exclusive	CSF3R, PTEN
UBTF	CSF3R	1	0	2.92	Mutually_Exclusive	CSF3R, UBTF
CTCF	GATA2	1	0	2.21212	Mutually_Exclusive	CTCF, GATA2
ETV6	GATA2	1	0	2.21212	Mutually_Exclusive	ETV6, GATA2
KDM6A	GATA2	1	0	2.21212	Mutually_Exclusive	GATA2, KDM6A
NF1	GATA2	1	0	2.21212	Mutually_Exclusive	GATA2, NF1
RAD21	GATA2	1	0	2.21212	Mutually_Exclusive	GATA2, RAD21
EZH2	GATA2	1	0	2.87013	Mutually_Exclusive	EZH2, GATA2
MYC	GATA2	1	0	2.87013	Mutually_Exclusive	GATA2, MYC
PHF6	GATA2	1	0	2.87013	Mutually_Exclusive	GATA2, PHF6
SETD2	GATA2	1	0	2.87013	Mutually_Exclusive	GATA2, SETD2
TP53	GATA2	1	0	2.87013	Mutually_Exclusive	GATA2, TP53
U2AF1	GATA2	1	0	2.87013	Mutually_Exclusive	GATA2, U2AF1
ASXL1	GATA2	1	0	4.05455	Mutually_Exclusive	ASXL1, GATA2
BRCA2	GATA2	1	0	4.05455	Mutually_Exclusive	BRCA2, GATA2
CBL	GATA2	1	0	4.05455	Mutually_Exclusive	CBL, GATA2
CCND2	GATA2	1	0	4.05455	Mutually_Exclusive	CCND2, GATA2
DNM2	GATA2	1	0	4.05455	Mutually_Exclusive	DNM2, GATA2
DXH15	GATA2	1	0	4.05455	Mutually_Exclusive	DXH15, GATA2
IKZF1	GATA2	1	0	4.05455	Mutually_Exclusive	GATA2, IKZF1
JAK2	GATA2	1	0	4.05455	Mutually_Exclusive	GATA2, JAK2
JAK3	GATA2	1	0	4.05455	Mutually_Exclusive	GATA2, JAK3
KMT2C	GATA2	1	0	4.05455	Mutually_Exclusive	GATA2, KMT2C
KMT2D	GATA2	1	0	4.05455	Mutually_Exclusive	GATA2, KMT2D
MGA	GATA2	1	0	4.05455	Mutually_Exclusive	GATA2, MGA
PTEN	GATA2	1	0	4.05455	Mutually_Exclusive	GATA2, PTEN
RUNX1	GATA2	1	0	4.05455	Mutually_Exclusive	GATA2, RUNX1
SRSF2	GATA2	1	0	4.05455	Mutually_Exclusive	GATA2, SRSF2
UBTF	GATA2	1	0	4.05455	Mutually_Exclusive	GATA2, UBTF
MYC	CTCF	1	0	3.53968	Mutually_Exclusive	CTCF, MYC
NPM1	CTCF	1	0	3.53968	Mutually_Exclusive	CTCF, NPM1
PHF6	CTCF	1	0	3.53968	Mutually_Exclusive	CTCF, PHF6
SETD2	CTCF	1	0	3.53968	Mutually_Exclusive	CTCF, SETD2
TP53	CTCF	1	0	3.53968	Mutually_Exclusive	CTCF, TP53
ASXL1	CTCF	1	0	5	Mutually_Exclusive	ASXL1, CTCF
BRCA2	CTCF	1	0	5	Mutually_Exclusive	BRCA2, CTCF
CBL	CTCF	1	0	5	Mutually_Exclusive	CBL, CTCF
CCND2	CTCF	1	0	5	Mutually_Exclusive	CCND2, CTCF
DNM2	CTCF	1	0	5	Mutually_Exclusive	CTCF, DNM2
DXH15	CTCF	1	0	5	Mutually_Exclusive	CTCF, DXH15
IKZF1	CTCF	1	0	5	Mutually_Exclusive	CTCF, IKZF1
JAK2	CTCF	1	0	5	Mutually_Exclusive	CTCF, JAK2
JAK3	CTCF	1	0	5	Mutually_Exclusive	CTCF, JAK3
KMT2C	CTCF	1	0	5	Mutually_Exclusive	CTCF, KMT2C
KMT2D	CTCF	1	0	5	Mutually_Exclusive	CTCF, KMT2D
MGA	CTCF	1	0	5	Mutually_Exclusive	CTCF, MGA
PTEN	CTCF	1	0	5	Mutually_Exclusive	CTCF, PTEN
RUNX1	CTCF	1	0	5	Mutually_Exclusive	CTCF, RUNX1
SRSF2	CTCF	1	0	5	Mutually_Exclusive	CTCF, SRSF2
UBTF	CTCF	1	0	5	Mutually_Exclusive	CTCF, UBTF
EZH2	EP300	1	0	3.53968	Mutually_Exclusive	EP300, EZH2
MYC	EP300	1	0	3.53968	Mutually_Exclusive	EP300, MYC
NPM1	EP300	1	0	3.53968	Mutually_Exclusive	EP300, NPM1
PHF6	EP300	1	0	3.53968	Mutually_Exclusive	EP300, PHF6
SETD2	EP300	1	0	3.53968	Mutually_Exclusive	EP300, SETD2
TP53	EP300	1	0	3.53968	Mutually_Exclusive	EP300, TP53
U2AF1	EP300	1	0	3.53968	Mutually_Exclusive	EP300, U2AF1
ASXL1	EP300	1	0	5	Mutually_Exclusive	ASXL1, EP300
BRCA2	EP300	1	0	5	Mutually_Exclusive	BRCA2, EP300
CBL	EP300	1	0	5	Mutually_Exclusive	CBL, EP300
CCND2	EP300	1	0	5	Mutually_Exclusive	CCND2, EP300
DNM2	EP300	1	0	5	Mutually_Exclusive	DNM2, EP300
DXH15	EP300	1	0	5	Mutually_Exclusive	DXH15, EP300
IKZF1	EP300	1	0	5	Mutually_Exclusive	EP300, IKZF1
JAK2	EP300	1	0	5	Mutually_Exclusive	EP300, JAK2
JAK3	EP300	1	0	5	Mutually_Exclusive	EP300, JAK3
KMT2C	EP300	1	0	5	Mutually_Exclusive	EP300, KMT2C
KMT2D	EP300	1	0	5	Mutually_Exclusive	EP300, KMT2D
MGA	EP300	1	0	5	Mutually_Exclusive	EP300, MGA
PTEN	EP300	1	0	5	Mutually_Exclusive	EP300, PTEN
SRSF2	EP300	1	0	5	Mutually_Exclusive	EP300, SRSF2
UBTF	EP300	1	0	5	Mutually_Exclusive	EP300, UBTF
EZH2	ETV6	1	0	3.53968	Mutually_Exclusive	ETV6, EZH2
MYC	ETV6	1	0	3.53968	Mutually_Exclusive	ETV6, MYC
NPM1	ETV6	1	0	3.53968	Mutually_Exclusive	ETV6, NPM1
PHF6	ETV6	1	0	3.53968	Mutually_Exclusive	ETV6, PHF6
SETD2	ETV6	1	0	3.53968	Mutually_Exclusive	ETV6, SETD2
TP53	ETV6	1	0	3.53968	Mutually_Exclusive	ETV6, TP53
U2AF1	ETV6	1	0	3.53968	Mutually_Exclusive	ETV6, U2AF1
ASXL1	ETV6	1	0	5	Mutually_Exclusive	ASXL1, ETV6
CBL	ETV6	1	0	5	Mutually_Exclusive	CBL, ETV6
CCND2	ETV6	1	0	5	Mutually_Exclusive	CCND2, ETV6
DNM2	ETV6	1	0	5	Mutually_Exclusive	DNM2, ETV6
DXH15	ETV6	1	0	5	Mutually_Exclusive	DXH15, ETV6
JAK2	ETV6	1	0	5	Mutually_Exclusive	ETV6, JAK2
JAK3	ETV6	1	0	5	Mutually_Exclusive	ETV6, JAK3
KMT2C	ETV6	1	0	5	Mutually_Exclusive	ETV6, KMT2C
KMT2D	ETV6	1	0	5	Mutually_Exclusive	ETV6, KMT2D
MGA	ETV6	1	0	5	Mutually_Exclusive	ETV6, MGA
PTEN	ETV6	1	0	5	Mutually_Exclusive	ETV6, PTEN
RUNX1	ETV6	1	0	5	Mutually_Exclusive	ETV6, RUNX1
SRSF2	ETV6	1	0	5	Mutually_Exclusive	ETV6, SRSF2
UBTF	ETV6	1	0	5	Mutually_Exclusive	ETV6, UBTF
EZH2	KDM6A	1	0	3.53968	Mutually_Exclusive	EZH2, KDM6A
MYC	KDM6A	1	0	3.53968	Mutually_Exclusive	KDM6A, MYC
NPM1	KDM6A	1	0	3.53968	Mutually_Exclusive	KDM6A, NPM1
PHF6	KDM6A	1	0	3.53968	Mutually_Exclusive	KDM6A, PHF6
SETD2	KDM6A	1	0	3.53968	Mutually_Exclusive	KDM6A, SETD2
TP53	KDM6A	1	0	3.53968	Mutually_Exclusive	KDM6A, TP53
U2AF1	KDM6A	1	0	3.53968	Mutually_Exclusive	KDM6A, U2AF1
ASXL1	KDM6A	1	0	5	Mutually_Exclusive	ASXL1, KDM6A
BRCA2	KDM6A	1	0	5	Mutually_Exclusive	BRCA2, KDM6A
CBL	KDM6A	1	0	5	Mutually_Exclusive	CBL, KDM6A
CCND2	KDM6A	1	0	5	Mutually_Exclusive	CCND2, KDM6A
DNM2	KDM6A	1	0	5	Mutually_Exclusive	DNM2, KDM6A
DXH15	KDM6A	1	0	5	Mutually_Exclusive	DXH15, KDM6A
IKZF1	KDM6A	1	0	5	Mutually_Exclusive	IKZF1, KDM6A
JAK2	KDM6A	1	0	5	Mutually_Exclusive	JAK2, KDM6A
JAK3	KDM6A	1	0	5	Mutually_Exclusive	JAK3, KDM6A
KMT2C	KDM6A	1	0	5	Mutually_Exclusive	KDM6A, KMT2C
MGA	KDM6A	1	0	5	Mutually_Exclusive	KDM6A, MGA
PTEN	KDM6A	1	0	5	Mutually_Exclusive	KDM6A, PTEN
RUNX1	KDM6A	1	0	5	Mutually_Exclusive	KDM6A, RUNX1
SRSF2	KDM6A	1	0	5	Mutually_Exclusive	KDM6A, SRSF2
UBTF	KDM6A	1	0	5	Mutually_Exclusive	KDM6A, UBTF
EZH2	NF1	1	0	3.53968	Mutually_Exclusive	EZH2, NF1
MYC	NF1	1	0	3.53968	Mutually_Exclusive	MYC, NF1
NPM1	NF1	1	0	3.53968	Mutually_Exclusive	NF1, NPM1
PHF6	NF1	1	0	3.53968	Mutually_Exclusive	NF1, PHF6
SETD2	NF1	1	0	3.53968	Mutually_Exclusive	NF1, SETD2
U2AF1	NF1	1	0	3.53968	Mutually_Exclusive	NF1, U2AF1
ASXL1	NF1	1	0	5	Mutually_Exclusive	ASXL1, NF1
BRCA2	NF1	1	0	5	Mutually_Exclusive	BRCA2, NF1
CBL	NF1	1	0	5	Mutually_Exclusive	CBL, NF1
CCND2	NF1	1	0	5	Mutually_Exclusive	CCND2, NF1
DNM2	NF1	1	0	5	Mutually_Exclusive	DNM2, NF1
DXH15	NF1	1	0	5	Mutually_Exclusive	DXH15, NF1
JAK2	NF1	1	0	5	Mutually_Exclusive	JAK2, NF1
JAK3	NF1	1	0	5	Mutually_Exclusive	JAK3, NF1
KMT2C	NF1	1	0	5	Mutually_Exclusive	KMT2C, NF1
KMT2D	NF1	1	0	5	Mutually_Exclusive	KMT2D, NF1
MGA	NF1	1	0	5	Mutually_Exclusive	MGA, NF1
PTEN	NF1	1	0	5	Mutually_Exclusive	NF1, PTEN
RUNX1	NF1	1	0	5	Mutually_Exclusive	NF1, RUNX1
SRSF2	NF1	1	0	5	Mutually_Exclusive	NF1, SRSF2
UBTF	NF1	1	0	5	Mutually_Exclusive	NF1, UBTF
EZH2	RAD21	1	0	3.53968	Mutually_Exclusive	EZH2, RAD21
MYC	RAD21	1	0	3.53968	Mutually_Exclusive	MYC, RAD21
NPM1	RAD21	1	0	3.53968	Mutually_Exclusive	NPM1, RAD21
PHF6	RAD21	1	0	3.53968	Mutually_Exclusive	PHF6, RAD21
SETD2	RAD21	1	0	3.53968	Mutually_Exclusive	RAD21, SETD2
TP53	RAD21	1	0	3.53968	Mutually_Exclusive	RAD21, TP53
U2AF1	RAD21	1	0	3.53968	Mutually_Exclusive	RAD21, U2AF1
ASXL1	RAD21	1	0	5	Mutually_Exclusive	ASXL1, RAD21
BRCA2	RAD21	1	0	5	Mutually_Exclusive	BRCA2, RAD21
CBL	RAD21	1	0	5	Mutually_Exclusive	CBL, RAD21
CCND2	RAD21	1	0	5	Mutually_Exclusive	CCND2, RAD21
DNM2	RAD21	1	0	5	Mutually_Exclusive	DNM2, RAD21
DXH15	RAD21	1	0	5	Mutually_Exclusive	DXH15, RAD21
IKZF1	RAD21	1	0	5	Mutually_Exclusive	IKZF1, RAD21
JAK2	RAD21	1	0	5	Mutually_Exclusive	JAK2, RAD21
JAK3	RAD21	1	0	5	Mutually_Exclusive	JAK3, RAD21
KMT2C	RAD21	1	0	5	Mutually_Exclusive	KMT2C, RAD21
KMT2D	RAD21	1	0	5	Mutually_Exclusive	KMT2D, RAD21
MGA	RAD21	1	0	5	Mutually_Exclusive	MGA, RAD21
PTEN	RAD21	1	0	5	Mutually_Exclusive	PTEN, RAD21
RUNX1	RAD21	1	0	5	Mutually_Exclusive	RAD21, RUNX1
SRSF2	RAD21	1	0	5	Mutually_Exclusive	RAD21, SRSF2
UBTF	RAD21	1	0	5	Mutually_Exclusive	RAD21, UBTF
MYC	EZH2	1	0	4.59184	Mutually_Exclusive	EZH2, MYC
NPM1	EZH2	1	0	4.59184	Mutually_Exclusive	EZH2, NPM1
PHF6	EZH2	1	0	4.59184	Mutually_Exclusive	EZH2, PHF6
SETD2	EZH2	1	0	4.59184	Mutually_Exclusive	EZH2, SETD2
TP53	EZH2	1	0	4.59184	Mutually_Exclusive	EZH2, TP53
ASXL1	EZH2	1	0	6.48571	Mutually_Exclusive	ASXL1, EZH2
BRCA2	EZH2	1	0	6.48571	Mutually_Exclusive	BRCA2, EZH2
CBL	EZH2	1	0	6.48571	Mutually_Exclusive	CBL, EZH2
CCND2	EZH2	1	0	6.48571	Mutually_Exclusive	CCND2, EZH2
DNM2	EZH2	1	0	6.48571	Mutually_Exclusive	DNM2, EZH2
DXH15	EZH2	1	0	6.48571	Mutually_Exclusive	DXH15, EZH2
IKZF1	EZH2	1	0	6.48571	Mutually_Exclusive	EZH2, IKZF1
JAK2	EZH2	1	0	6.48571	Mutually_Exclusive	EZH2, JAK2
JAK3	EZH2	1	0	6.48571	Mutually_Exclusive	EZH2, JAK3
KMT2C	EZH2	1	0	6.48571	Mutually_Exclusive	EZH2, KMT2C
KMT2D	EZH2	1	0	6.48571	Mutually_Exclusive	EZH2, KMT2D
PTEN	EZH2	1	0	6.48571	Mutually_Exclusive	EZH2, PTEN
RUNX1	EZH2	1	0	6.48571	Mutually_Exclusive	EZH2, RUNX1
SRSF2	EZH2	1	0	6.48571	Mutually_Exclusive	EZH2, SRSF2
UBTF	EZH2	1	0	6.48571	Mutually_Exclusive	EZH2, UBTF
NPM1	MYC	1	0	4.59184	Mutually_Exclusive	MYC, NPM1
PHF6	MYC	1	0	4.59184	Mutually_Exclusive	MYC, PHF6
SETD2	MYC	1	0	4.59184	Mutually_Exclusive	MYC, SETD2
TP53	MYC	1	0	4.59184	Mutually_Exclusive	MYC, TP53
U2AF1	MYC	1	0	4.59184	Mutually_Exclusive	MYC, U2AF1
ASXL1	MYC	1	0	6.48571	Mutually_Exclusive	ASXL1, MYC
BRCA2	MYC	1	0	6.48571	Mutually_Exclusive	BRCA2, MYC
CBL	MYC	1	0	6.48571	Mutually_Exclusive	CBL, MYC
CCND2	MYC	1	0	6.48571	Mutually_Exclusive	CCND2, MYC
DNM2	MYC	1	0	6.48571	Mutually_Exclusive	DNM2, MYC
DXH15	MYC	1	0	6.48571	Mutually_Exclusive	DXH15, MYC
IKZF1	MYC	1	0	6.48571	Mutually_Exclusive	IKZF1, MYC
JAK2	MYC	1	0	6.48571	Mutually_Exclusive	JAK2, MYC
JAK3	MYC	1	0	6.48571	Mutually_Exclusive	JAK3, MYC
KMT2C	MYC	1	0	6.48571	Mutually_Exclusive	KMT2C, MYC
KMT2D	MYC	1	0	6.48571	Mutually_Exclusive	KMT2D, MYC
MGA	MYC	1	0	6.48571	Mutually_Exclusive	MGA, MYC
PTEN	MYC	1	0	6.48571	Mutually_Exclusive	MYC, PTEN
RUNX1	MYC	1	0	6.48571	Mutually_Exclusive	MYC, RUNX1
SRSF2	MYC	1	0	6.48571	Mutually_Exclusive	MYC, SRSF2
UBTF	MYC	1	0	6.48571	Mutually_Exclusive	MYC, UBTF
PHF6	NPM1	1	0	4.59184	Mutually_Exclusive	NPM1, PHF6
SETD2	NPM1	1	0	4.59184	Mutually_Exclusive	NPM1, SETD2
TP53	NPM1	1	0	4.59184	Mutually_Exclusive	NPM1, TP53
U2AF1	NPM1	1	0	4.59184	Mutually_Exclusive	NPM1, U2AF1
ASXL1	NPM1	1	0	6.48571	Mutually_Exclusive	ASXL1, NPM1
BRCA2	NPM1	1	0	6.48571	Mutually_Exclusive	BRCA2, NPM1
CBL	NPM1	1	0	6.48571	Mutually_Exclusive	CBL, NPM1
CCND2	NPM1	1	0	6.48571	Mutually_Exclusive	CCND2, NPM1
DNM2	NPM1	1	0	6.48571	Mutually_Exclusive	DNM2, NPM1
DXH15	NPM1	1	0	6.48571	Mutually_Exclusive	DXH15, NPM1
IKZF1	NPM1	1	0	6.48571	Mutually_Exclusive	IKZF1, NPM1
JAK2	NPM1	1	0	6.48571	Mutually_Exclusive	JAK2, NPM1
JAK3	NPM1	1	0	6.48571	Mutually_Exclusive	JAK3, NPM1
KMT2C	NPM1	1	0	6.48571	Mutually_Exclusive	KMT2C, NPM1
KMT2D	NPM1	1	0	6.48571	Mutually_Exclusive	KMT2D, NPM1
MGA	NPM1	1	0	6.48571	Mutually_Exclusive	MGA, NPM1
PTEN	NPM1	1	0	6.48571	Mutually_Exclusive	NPM1, PTEN
RUNX1	NPM1	1	0	6.48571	Mutually_Exclusive	NPM1, RUNX1
SRSF2	NPM1	1	0	6.48571	Mutually_Exclusive	NPM1, SRSF2
UBTF	NPM1	1	0	6.48571	Mutually_Exclusive	NPM1, UBTF
SETD2	PHF6	1	0	4.59184	Mutually_Exclusive	PHF6, SETD2
TP53	PHF6	1	0	4.59184	Mutually_Exclusive	PHF6, TP53
U2AF1	PHF6	1	0	4.59184	Mutually_Exclusive	PHF6, U2AF1
ASXL1	PHF6	1	0	6.48571	Mutually_Exclusive	ASXL1, PHF6
BRCA2	PHF6	1	0	6.48571	Mutually_Exclusive	BRCA2, PHF6
CBL	PHF6	1	0	6.48571	Mutually_Exclusive	CBL, PHF6
CCND2	PHF6	1	0	6.48571	Mutually_Exclusive	CCND2, PHF6
DNM2	PHF6	1	0	6.48571	Mutually_Exclusive	DNM2, PHF6
DXH15	PHF6	1	0	6.48571	Mutually_Exclusive	DXH15, PHF6
IKZF1	PHF6	1	0	6.48571	Mutually_Exclusive	IKZF1, PHF6
JAK2	PHF6	1	0	6.48571	Mutually_Exclusive	JAK2, PHF6
JAK3	PHF6	1	0	6.48571	Mutually_Exclusive	JAK3, PHF6
KMT2D	PHF6	1	0	6.48571	Mutually_Exclusive	KMT2D, PHF6
MGA	PHF6	1	0	6.48571	Mutually_Exclusive	MGA, PHF6
PTEN	PHF6	1	0	6.48571	Mutually_Exclusive	PHF6, PTEN
RUNX1	PHF6	1	0	6.48571	Mutually_Exclusive	PHF6, RUNX1
SRSF2	PHF6	1	0	6.48571	Mutually_Exclusive	PHF6, SRSF2
UBTF	PHF6	1	0	6.48571	Mutually_Exclusive	PHF6, UBTF
TP53	SETD2	1	0	4.59184	Mutually_Exclusive	SETD2, TP53
ASXL1	SETD2	1	0	6.48571	Mutually_Exclusive	ASXL1, SETD2
BRCA2	SETD2	1	0	6.48571	Mutually_Exclusive	BRCA2, SETD2
CBL	SETD2	1	0	6.48571	Mutually_Exclusive	CBL, SETD2
CCND2	SETD2	1	0	6.48571	Mutually_Exclusive	CCND2, SETD2
DNM2	SETD2	1	0	6.48571	Mutually_Exclusive	DNM2, SETD2
DXH15	SETD2	1	0	6.48571	Mutually_Exclusive	DXH15, SETD2
IKZF1	SETD2	1	0	6.48571	Mutually_Exclusive	IKZF1, SETD2
JAK2	SETD2	1	0	6.48571	Mutually_Exclusive	JAK2, SETD2
JAK3	SETD2	1	0	6.48571	Mutually_Exclusive	JAK3, SETD2
KMT2C	SETD2	1	0	6.48571	Mutually_Exclusive	KMT2C, SETD2
KMT2D	SETD2	1	0	6.48571	Mutually_Exclusive	KMT2D, SETD2
MGA	SETD2	1	0	6.48571	Mutually_Exclusive	MGA, SETD2
PTEN	SETD2	1	0	6.48571	Mutually_Exclusive	PTEN, SETD2
RUNX1	SETD2	1	0	6.48571	Mutually_Exclusive	RUNX1, SETD2
SRSF2	SETD2	1	0	6.48571	Mutually_Exclusive	SETD2, SRSF2
UBTF	SETD2	1	0	6.48571	Mutually_Exclusive	SETD2, UBTF
U2AF1	TP53	1	0	4.59184	Mutually_Exclusive	TP53, U2AF1
BRCA2	TP53	1	0	6.48571	Mutually_Exclusive	BRCA2, TP53
CBL	TP53	1	0	6.48571	Mutually_Exclusive	CBL, TP53
CCND2	TP53	1	0	6.48571	Mutually_Exclusive	CCND2, TP53
DNM2	TP53	1	0	6.48571	Mutually_Exclusive	DNM2, TP53
DXH15	TP53	1	0	6.48571	Mutually_Exclusive	DXH15, TP53
IKZF1	TP53	1	0	6.48571	Mutually_Exclusive	IKZF1, TP53
JAK2	TP53	1	0	6.48571	Mutually_Exclusive	JAK2, TP53
[truncated: 487 more rows]
