# Supplementary material for: Unveiling the Genetic Mosaic of Pediatric AML: Insights from Southwest China
Source: Curr Oncol. 2025 Oct 30;32(11):605. doi: 10.3390/curroncol32110605 (PMC12651160; doi:10.3390/curroncol32110605)
Supplement: Supplementary file 1 [file curroncol-32-00605-s001.zip › Supplementary Table 7.xlsx]

## Sheet: Sheet1
Supplementary Table 7 . Novel Fusions identified from RNA-seq
Fusions	Numbers
TUBGCP6-MAPK12	1
SUZ12P-NF1	1
SGSM3-ADSL	1
RNU2-69P-WDR74	1
RMND5A-ANAPC1	1
RASL11A-EPSTI1	1
PTBP1-PALM	1
PKD1-NPIPA5	1
OAZ1-ZBTB7A	1
OAZ1-KLF2	1
NUP214-DEK	1
KLF10-YWHAZ	1
IGKV1-27-ZCCHC7	1
HNRNPAB-AHRR	1
HNRNPA2B1-PTP4A1	1
FKBP8-CCDC84	1
ELP4-EHF	1
EIF4A1-EIF5A	1
DESI2-KIF26B	1
DDOST-LYZ	1
CTNNBL1-EIF4G3	1
CCNY-TLK1	1
CCDC174-TTC12	1
C16orf72-USP7	1
C15orf57-CBX3	1
ARFRP1-MT1G	1
ACSL4-DDX3X	1
AC025263.3-RAB3IP	1
PSPC1-ZMYM2	2
PARG-BMS1	2
MLLT6-KMT2A	1
MLLT10-ZNF202	1
MLLT10-UVRAG	1
MLLT10-TBC1D5	1
MLLT10-RGAG4	1
MLLT10-CCNY	1
MLLT10-ACSL4	1
LASP1-KMT2A	1
